# Supplementary material for: Tris(phenyl 2-pyridyl ketone oxime-κ2 N,N′)cadmium(II) dinitrate
Source: Acta Crystallogr Sect E Struct Rep Online. 2009 May 14;65(Pt 6):m641. doi: 10.1107/S1600536809017073 (PMC2969799; doi:10.1107/S1600536809017073)
Supplement: Supplementary file 1 [file e-65-0m641-sup1.cif]

##############################################################################
###                                                                        ###
###        Electronic paper (Acta Crystallographica Section E)             ###
###                                                                        ###
##############################################################################
#                                                                            #
# This CIF contains the data in a paper accepted for publication in Acta     #
# Crystallographica Section E. It conforms to the requirements of Notes      #
# for Authors for Section E, and has been peer reviewed under the auspices   #
# of the IUCr Commission on Journals.                                        #
#                                                                            #
# Full details of the Crystallographic Information File format               #
# are given in the paper "The Crystallographic Information File (CIF):       #
# a New Standard Archive File for Crystallography" by S. R. Hall, F. H.      #
# Allen and I. D. Brown [Acta Cryst. (1991), A47, 655-685].                  #
#                                                                            #
# The current version of the core CIF dictionary is obtainable from          #
# ftp://ftp.iucr.org/pub/cif_core.dic. The current version number is 2.4.    #
#                                                                            #
# Software is freely available for graphical display of the structure(s) in  #
# this CIF.  For information consult the CIF home page http://www.iucr.org/  #
# cif/home.html                                                              #
#                                                                            #
# This file may be used for bona fide research purposes within the           #
# scientific community so long as proper attribution is given to the journal # 
# article from which it was obtained.                                        #
#                                                                            #
##############################################################################
                                             
data_I
_audit_creation_method     SHELXL-97
_chemical_name_systematic
;
Tris(phenyl 2-pyridyl ketone oxime-k^2^<i>N</i>,<i>N</i>')cadmium(II) dinitrate
;
_chemical_name_common     ?
_chemical_formula_moiety     'C36 H30 Cd N6 O3 2+, 2(N O3 -)'
_chemical_formula_sum     'C36 H30 Cd N8 O9'
_chemical_formula_iupac     '[Cd (C12 H10 N2 O)3] (N O3)2'
_chemical_formula_weight     831.08
_chemical_melting_point     ?
_symmetry_cell_setting     triclinic
_symmetry_space_group_name_H-M     'P -1'
_symmetry_space_group_name_Hall     '-P 1'
loop_
    _symmetry_equiv_pos_as_xyz
    'x, y, z'
    '-x, -y, -z'
_cell_length_a     10.618(3)
_cell_length_b     11.687(4)
_cell_length_c     15.279(5)
_cell_angle_alpha     101.263(4)
_cell_angle_beta     100.166(4)
_cell_angle_gamma     101.807(4)
_cell_volume     1773.3(10)
_cell_formula_units_Z     2
_cell_measurement_reflns_used     3787
_cell_measurement_theta_min     2.36
_cell_measurement_theta_max     24.38
_cell_measurement_temperature     293(2)
_exptl_crystal_description     block
_exptl_crystal_colour     colourless
_exptl_crystal_size_max     0.24
_exptl_crystal_size_mid     0.22
_exptl_crystal_size_min     0.18
_exptl_crystal_density_diffrn     1.556
_exptl_crystal_density_meas     ?
_exptl_crystal_density_method     'not measured'
_exptl_crystal_F_000     844
_exptl_absorpt_coefficient_mu     0.684
_exptl_absorpt_correction_type     multi-scan
_exptl_absorpt_process_details     '(SADABS; Bruker, 2000)'
_exptl_absorpt_correction_T_min     0.8531
_exptl_absorpt_correction_T_max     0.8868
_exptl_special_details
;
;
_diffrn_ambient_temperature     293(2)
_diffrn_radiation_type     'MoK\a'
_diffrn_radiation_wavelength     0.71073
_diffrn_radiation_source     'sealed tube'
_diffrn_radiation_monochromator     'graphite'
_diffrn_measurement_device_type     'Bruker SMART Apex CCD area-detector'
_diffrn_measurement_method     'phi and omega scans'
_diffrn_detector_area_resol_mean     ?
_diffrn_reflns_number     13329
_diffrn_reflns_av_R_equivalents     0.0409
_diffrn_reflns_av_sigmaI/netI     0.0705
_diffrn_reflns_theta_min     1.39
_diffrn_reflns_theta_max     25.50
_diffrn_reflns_theta_full     25.50
_diffrn_measured_fraction_theta_max     0.989
_diffrn_measured_fraction_theta_full     0.989
_diffrn_reflns_limit_h_min     -12
_diffrn_reflns_limit_h_max     12
_diffrn_reflns_limit_k_min     -13
_diffrn_reflns_limit_k_max     14
_diffrn_reflns_limit_l_min     -18
_diffrn_reflns_limit_l_max     17
_diffrn_standards_number     ?
_diffrn_standards_interval_count     ?
_diffrn_standards_interval_time     ?
_diffrn_standards_decay_%     ?
_refine_special_details
;
Refinement of <i>F</i>^2^ against ALL reflections. The weighted <i>R</i>-factor
<i>wR</i> and goodness of fit <i>S</i> are based on <i>F</i>^2^, conventional
<i>R</i>-factors <i>R</i> are based on <i>F</i>, with <i>F</i> set to zero for
negative <i>F</i>^2^. The threshold expression of <i>F</i>^2^ >
\s(<i>F</i>^2^) is used only for calculating <i>R</i>-factors(gt) <i>etc</i>.
and is not relevant to the choice of reflections for refinement.
<i>R</i>-factors based on <i>F</i>^2^ are statistically about twice as large
as those based on <i>F</i>, and <i>R</i>- factors based on ALL data will be
even larger.
;
_reflns_number_total     6526
_reflns_number_gt     4387
_reflns_threshold_expression     >2sigma(I)
_refine_ls_structure_factor_coef     Fsqd
_refine_ls_matrix_type     full
_refine_ls_R_factor_all     0.0845
_refine_ls_R_factor_gt     0.0456
_refine_ls_wR_factor_gt     0.0673
_refine_ls_wR_factor_ref     0.0772
_refine_ls_goodness_of_fit_ref     1.083
_refine_ls_restrained_S_all     1.083
_refine_ls_number_reflns     6526
_refine_ls_number_parameters     490
_refine_ls_number_restraints     0
_refine_ls_hydrogen_treatment     constr
_refine_ls_weighting_scheme     calc
_refine_ls_weighting_details
         'calc w=1/[\s^2^(Fo^2^)+(0.0100P)^2^+0.9209P] where P=(Fo^2^+2Fc^2^)/3'
_atom_sites_solution_hydrogens     geom
_atom_sites_solution_primary     direct
_atom_sites_solution_secondary     difmap
_refine_ls_shift/su_max     0.000
_refine_ls_shift/su_mean     0.000
_refine_diff_density_max     0.451
_refine_diff_density_min     -0.541
_refine_ls_extinction_method     none
_refine_ls_extinction_coef     ?
loop_
    _atom_type_symbol
    _atom_type_description
    _atom_type_scat_dispersion_real
    _atom_type_scat_dispersion_imag
    _atom_type_scat_source
    'Cd' 'Cd' -0.8075 1.2024
                         'International Tables Vol C Tables 4.2.6.8 and 6.1.1.4'
    'C' 'C' 0.0033 0.0016
                         'International Tables Vol C Tables 4.2.6.8 and 6.1.1.4'
    'H' 'H' 0.0000 0.0000
                         'International Tables Vol C Tables 4.2.6.8 and 6.1.1.4'
    'O' 'O' 0.0106 0.0060
                         'International Tables Vol C Tables 4.2.6.8 and 6.1.1.4'
    'N' 'N' 0.0061 0.0033
                         'International Tables Vol C Tables 4.2.6.8 and 6.1.1.4'
_computing_data_collection     'SMART (Bruker, 2000)'
_computing_cell_refinement     'SAINT (Bruker, 2000)'
_computing_data_reduction     'SAINT (Bruker, 2000)'
_computing_structure_solution     'SHELXS97 (Sheldrick, 2008)'
_computing_structure_refinement     'SHELXL97 (Sheldrick, 2008)'
_computing_molecular_graphics     'SHELXTL (Sheldrick, 2008)'
_computing_publication_material     'SHELXTL (Sheldrick, 2008)'
loop_
    _atom_site_type_symbol
    _atom_site_label
    _atom_site_fract_x
    _atom_site_fract_y
    _atom_site_fract_z
    _atom_site_U_iso_or_equiv
    _atom_site_adp_type
    _atom_site_calc_flag
    _atom_site_refinement_flags
    _atom_site_occupancy
    _atom_site_disorder_assembly
    _atom_site_disorder_group
    Cd Cd1 0.39932(3) 0.31776(3) 0.24172(2) 0.04876(12) Uani d . 1 . .
    N N1 0.6295(3) 0.3685(3) 0.2886(2) 0.0444(9) Uani d . 1 . .
    N N2 0.5000(3) 0.2396(3) 0.1219(2) 0.0427(8) Uani d . 1 . .
    N N3 0.4239(3) 0.4973(3) 0.1957(2) 0.0421(8) Uani d . 1 . .
    N N4 0.3093(3) 0.4563(3) 0.3321(2) 0.0421(8) Uani d . 1 . .
    N N5 0.3952(3) 0.1499(3) 0.3045(2) 0.0426(9) Uani d . 1 . .
    N N6 0.1810(3) 0.1985(3) 0.2194(2) 0.0424(8) Uani d . 1 . .
    N N7 0.1902(3) 0.3451(4) 0.0246(3) 0.0670(12) Uani d . 1 . .
    N N8 0.3849(5) 0.2736(4) 0.5251(3) 0.0751(13) Uani d . 1 . .
    O O1 0.4373(3) 0.1901(3) 0.02985(19) 0.0568(8) Uani d . 1 . .
    H H1 0.3608 0.1964 0.0215 0.085 Uiso calc R 1 . .
    O O2 0.2339(3) 0.4255(3) 0.39257(19) 0.0524(8) Uani d . 1 . .
    H H2 0.2688 0.3854 0.4232 0.079 Uiso calc R 1 . .
    O O3 0.0693(3) 0.2320(3) 0.1822(2) 0.0615(8) Uani d . 1 . .
    H H3 0.0886 0.2782 0.1498 0.092 Uiso calc R 1 . .
    O O4 0.1362(3) 0.3998(3) 0.0776(2) 0.0938(12) Uani d . 1 . .
    O O5 0.2140(4) 0.3763(4) -0.0428(3) 0.1087(14) Uani d . 1 . .
    O O6 0.2210(3) 0.2537(4) 0.0439(3) 0.0946(12) Uani d . 1 . .
    O O7 0.4502(5) 0.3435(4) 0.4894(3) 0.1285(17) Uani d . 1 . .
    O O8 0.2671(4) 0.2615(4) 0.5008(3) 0.1301(18) Uani d . 1 . .
    O O9 0.4367(5) 0.2216(4) 0.5717(3) 0.1331(18) Uani d . 1 . .
    C C1 0.6938(4) 0.4314(4) 0.3723(3) 0.0514(11) Uani d . 1 . .
    H H1A 0.6469 0.4685 0.4103 0.062 Uiso calc R 1 . .
    C C2 0.8274(4) 0.4444(4) 0.4061(3) 0.0586(13) Uani d . 1 . .
    H H2A 0.8700 0.4908 0.4646 0.070 Uiso calc R 1 . .
    C C3 0.8948(4) 0.3864(4) 0.3503(3) 0.0625(14) Uani d . 1 . .
    H H3A 0.9836 0.3902 0.3715 0.075 Uiso calc R 1 . .
    C C4 0.8300(4) 0.3226(4) 0.2628(3) 0.0484(11) Uani d . 1 . .
    H H4 0.8751 0.2839 0.2242 0.058 Uiso calc R 1 . .
    C C5 0.6979(4) 0.3163(3) 0.2325(3) 0.0376(10) Uani d . 1 . .
    C C6 0.6255(4) 0.2552(3) 0.1382(3) 0.0374(10) Uani d . 1 . .
    C C7 0.7001(4) 0.2251(4) 0.0665(3) 0.0426(10) Uani d . 1 . .
    C C8 0.6898(4) 0.1069(4) 0.0231(3) 0.0631(13) Uani d . 1 . .
    H H8 0.6357 0.0441 0.0385 0.076 Uiso calc R 1 . .
    C C9 0.7599(5) 0.0828(5) -0.0427(4) 0.0842(17) Uani d . 1 . .
    H H9 0.7527 0.0034 -0.0720 0.101 Uiso calc R 1 . .
    C C10 0.8401(5) 0.1739(6) -0.0658(4) 0.0833(17) Uani d . 1 . .
    H H10 0.8877 0.1564 -0.1101 0.100 Uiso calc R 1 . .
    C C11 0.8501(4) 0.2905(5) -0.0238(3) 0.0689(14) Uani d . 1 . .
    H H11 0.9036 0.3525 -0.0404 0.083 Uiso calc R 1 . .
    C C12 0.7816(4) 0.3176(4) 0.0431(3) 0.0532(12) Uani d . 1 . .
    H H12 0.7901 0.3974 0.0723 0.064 Uiso calc R 1 . .
    C C13 0.5020(4) 0.5307(4) 0.1411(3) 0.0591(13) Uani d . 1 . .
    H H13 0.5472 0.4764 0.1168 0.071 Uiso calc R 1 . .
    C C14 0.5201(4) 0.6396(4) 0.1186(3) 0.0596(13) Uani d . 1 . .
    H H14 0.5765 0.6591 0.0806 0.071 Uiso calc R 1 . .
    C C15 0.4529(4) 0.7188(4) 0.1534(3) 0.0515(12) Uani d . 1 . .
    H H15 0.4614 0.7931 0.1385 0.062 Uiso calc R 1 . .
    C C16 0.3725(4) 0.6877(3) 0.2106(3) 0.0492(11) Uani d . 1 . .
    H H16 0.3262 0.7408 0.2349 0.059 Uiso calc R 1 . .
    C C17 0.3608(3) 0.5765(3) 0.2320(2) 0.0350(9) Uani d . 1 . .
    C C18 0.2810(3) 0.5415(3) 0.2966(2) 0.0352(9) Uani d . 1 . .
    C C19 0.1797(4) 0.6062(3) 0.3191(3) 0.0396(10) Uani d . 1 . .
    C C20 0.0747(4) 0.6039(4) 0.2504(3) 0.0551(12) Uani d . 1 . .
    H H20 0.0691 0.5641 0.1903 0.066 Uiso calc R 1 . .
    C C21 -0.0220(5) 0.6609(5) 0.2712(4) 0.0768(16) Uani d . 1 . .
    H H21 -0.0921 0.6596 0.2246 0.092 Uiso calc R 1 . .
    C C22 -0.0163(6) 0.7188(5) 0.3584(5) 0.086(2) Uani d . 1 . .
    H H22 -0.0828 0.7553 0.3720 0.103 Uiso calc R 1 . .
    C C23 0.0890(6) 0.7224(4) 0.4261(4) 0.0761(16) Uani d . 1 . .
    H H23 0.0940 0.7627 0.4859 0.091 Uiso calc R 1 . .
    C C24 0.1879(4) 0.6674(3) 0.4070(3) 0.0553(12) Uani d . 1 . .
    H H24 0.2595 0.6719 0.4536 0.066 Uiso calc R 1 . .
    C C25 0.5031(4) 0.1182(4) 0.3414(3) 0.0510(12) Uani d . 1 . .
    H H25 0.5852 0.1662 0.3424 0.061 Uiso calc R 1 . .
    C C26 0.5001(4) 0.0196(4) 0.3777(3) 0.0570(12) Uani d . 1 . .
    H H26 0.5775 -0.0001 0.4014 0.068 Uiso calc R 1 . .
    C C27 0.3793(4) -0.0487(4) 0.3776(3) 0.0508(11) Uani d . 1 . .
    H H27 0.3735 -0.1158 0.4024 0.061 Uiso calc R 1 . .
    C C28 0.2668(4) -0.0187(3) 0.3412(3) 0.0498(11) Uani d . 1 . .
    H H28 0.1843 -0.0654 0.3405 0.060 Uiso calc R 1 . .
    C C29 0.2771(4) 0.0812(3) 0.3057(2) 0.0342(9) Uani d . 1 . .
    C C30 0.1588(4) 0.1179(3) 0.2634(3) 0.0370(9) Uani d . 1 . .
    C C31 0.0258(4) 0.0574(3) 0.2733(3) 0.0404(10) Uani d . 1 . .
    C C32 -0.0003(4) 0.0635(4) 0.3599(3) 0.0518(11) Uani d . 1 . .
    H H32 0.0635 0.1083 0.4118 0.062 Uiso calc R 1 . .
    C C33 -0.1227(4) 0.0021(4) 0.3680(4) 0.0642(14) Uani d . 1 . .
    H H33 -0.1416 0.0074 0.4256 0.077 Uiso calc R 1 . .
    C C34 -0.2156(4) -0.0661(4) 0.2919(4) 0.0690(15) Uani d . 1 . .
    H H34 -0.2964 -0.1086 0.2982 0.083 Uiso calc R 1 . .
    C C35 -0.1901(4) -0.0721(4) 0.2063(4) 0.0726(15) Uani d . 1 . .
    H H35 -0.2538 -0.1182 0.1547 0.087 Uiso calc R 1 . .
    C C36 -0.0694(4) -0.0095(4) 0.1965(3) 0.0597(13) Uani d . 1 . .
    H H36 -0.0527 -0.0125 0.1385 0.072 Uiso calc R 1 . .
loop_
    _atom_site_aniso_label
    _atom_site_aniso_U_11
    _atom_site_aniso_U_22
    _atom_site_aniso_U_33
    _atom_site_aniso_U_12
    _atom_site_aniso_U_13
    _atom_site_aniso_U_23
    Cd1 0.03717(17) 0.04326(19) 0.0802(3) 0.01777(14) 0.02862(17) 0.02601(17)
    N1 0.041(2) 0.036(2) 0.057(3) 0.0085(16) 0.0198(19) 0.0055(19)
    N2 0.040(2) 0.043(2) 0.041(2) 0.0079(17) 0.0013(18) 0.0117(18)
    N3 0.0376(19) 0.043(2) 0.054(2) 0.0149(16) 0.0173(17) 0.0192(18)
    N4 0.051(2) 0.046(2) 0.038(2) 0.0164(17) 0.0197(17) 0.0167(18)
    N5 0.0320(19) 0.045(2) 0.059(2) 0.0132(16) 0.0172(17) 0.0218(18)
    N6 0.0314(18) 0.051(2) 0.048(2) 0.0167(17) 0.0053(17) 0.0173(19)
    N7 0.034(2) 0.087(4) 0.074(3) 0.015(2) 0.007(2) 0.010(3)
    N8 0.086(4) 0.054(3) 0.077(4) 0.034(3) -0.007(3) 0.003(3)
    O1 0.0427(18) 0.064(2) 0.052(2) 0.0047(17) -0.0019(16) 0.0074(17)
    O2 0.070(2) 0.060(2) 0.0440(19) 0.0276(16) 0.0248(17) 0.0282(16)
    O3 0.0425(17) 0.078(2) 0.080(2) 0.0250(16) 0.0141(16) 0.0456(19)
    O4 0.062(2) 0.109(3) 0.093(3) 0.022(2) 0.018(2) -0.016(2)
    O5 0.132(4) 0.123(3) 0.101(3) 0.045(3) 0.053(3) 0.058(3)
    O6 0.078(3) 0.104(3) 0.129(4) 0.041(2) 0.043(2) 0.054(3)
    O7 0.152(4) 0.094(3) 0.141(4) 0.023(3) 0.040(3) 0.032(3)
    O8 0.074(3) 0.107(3) 0.177(5) 0.026(3) -0.015(3) -0.005(3)
    O9 0.183(5) 0.126(4) 0.120(4) 0.095(4) 0.011(3) 0.059(3)
    C1 0.054(3) 0.049(3) 0.047(3) 0.009(2) 0.017(2) 0.002(2)
    C2 0.052(3) 0.070(3) 0.040(3) -0.005(3) 0.005(2) 0.007(3)
    C3 0.031(2) 0.100(4) 0.055(3) 0.008(3) 0.007(2) 0.026(3)
    C4 0.037(2) 0.075(3) 0.036(3) 0.019(2) 0.009(2) 0.012(2)
    C5 0.034(2) 0.036(2) 0.044(3) 0.0074(19) 0.015(2) 0.010(2)
    C6 0.031(2) 0.032(2) 0.048(3) 0.0077(18) 0.009(2) 0.008(2)
    C7 0.037(2) 0.050(3) 0.042(3) 0.015(2) 0.009(2) 0.010(2)
    C8 0.075(3) 0.054(3) 0.068(3) 0.024(3) 0.029(3) 0.012(3)
    C9 0.100(4) 0.075(4) 0.079(4) 0.033(3) 0.038(4) -0.005(3)
    C10 0.076(4) 0.115(5) 0.071(4) 0.041(4) 0.040(3) 0.014(4)
    C11 0.053(3) 0.105(4) 0.056(3) 0.016(3) 0.020(3) 0.033(3)
    C12 0.048(3) 0.065(3) 0.044(3) 0.014(2) 0.008(2) 0.010(2)
    C13 0.057(3) 0.054(3) 0.085(4) 0.020(2) 0.043(3) 0.031(3)
    C14 0.055(3) 0.061(3) 0.076(4) 0.012(2) 0.034(3) 0.034(3)
    C15 0.055(3) 0.041(3) 0.058(3) 0.002(2) 0.010(2) 0.022(2)
    C16 0.059(3) 0.035(2) 0.056(3) 0.011(2) 0.018(2) 0.014(2)
    C17 0.029(2) 0.037(2) 0.036(2) 0.0046(18) 0.0019(19) 0.008(2)
    C18 0.037(2) 0.036(2) 0.030(2) 0.0083(19) 0.0039(19) 0.007(2)
    C19 0.049(3) 0.039(2) 0.039(3) 0.018(2) 0.015(2) 0.015(2)
    C20 0.061(3) 0.071(3) 0.045(3) 0.031(3) 0.014(2) 0.024(3)
    C21 0.063(3) 0.089(4) 0.109(5) 0.045(3) 0.032(3) 0.058(4)
    C22 0.104(5) 0.071(4) 0.134(6) 0.056(4) 0.082(5) 0.056(4)
    C23 0.117(5) 0.056(3) 0.083(4) 0.042(3) 0.062(4) 0.026(3)
    C24 0.074(3) 0.042(3) 0.060(3) 0.018(2) 0.032(3) 0.017(2)
    C25 0.030(2) 0.054(3) 0.073(3) 0.010(2) 0.008(2) 0.029(3)
    C26 0.051(3) 0.055(3) 0.073(4) 0.020(2) 0.018(3) 0.024(3)
    C27 0.060(3) 0.041(3) 0.056(3) 0.018(2) 0.014(3) 0.019(2)
    C28 0.049(3) 0.039(3) 0.068(3) 0.011(2) 0.022(2) 0.019(2)
    C29 0.038(2) 0.035(2) 0.031(2) 0.0114(19) 0.0088(19) 0.0081(19)
    C30 0.035(2) 0.036(2) 0.039(3) 0.0088(19) 0.010(2) 0.005(2)
    C31 0.032(2) 0.042(3) 0.049(3) 0.010(2) 0.012(2) 0.012(2)
    C32 0.046(3) 0.051(3) 0.055(3) 0.005(2) 0.016(2) 0.009(2)
    C33 0.054(3) 0.063(3) 0.082(4) 0.011(3) 0.040(3) 0.012(3)
    C34 0.040(3) 0.061(3) 0.100(5) 0.002(3) 0.023(3) 0.009(3)
    C35 0.039(3) 0.082(4) 0.075(4) -0.008(3) 0.003(3) -0.001(3)
    C36 0.043(3) 0.066(3) 0.064(3) 0.005(2) 0.016(3) 0.007(3)
_geom_special_details
;
All e.s.d.'s (except the e.s.d. in the dihedral angle between two l.s. planes)
are estimated using the full covariance matrix. The cell e.s.d.'s are taken
into account individually in the estimation of e.s.d.'s in distances, angles
and torsion angles; correlations between e.s.d.'s in cell parameters are only
used when they are defined by crystal symmetry. An approximate (isotropic)
treatment of cell e.s.d.'s is used for estimating e.s.d.'s involving l.s.
planes.
;
loop_
    _geom_bond_atom_site_label_1
    _geom_bond_atom_site_label_2
    _geom_bond_site_symmetry_2
    _geom_bond_distance
    _geom_bond_publ_flag
    Cd1 N3 . 2.320(3) ?
    Cd1 N1 . 2.337(3) ?
    Cd1 N5 . 2.342(3) ?
    Cd1 N6 . 2.376(3) ?
    Cd1 N4 . 2.380(3) ?
    Cd1 N2 . 2.402(3) ?
    N1 C1 . 1.327(5) ?
    N1 C5 . 1.353(4) ?
    N2 C6 . 1.279(4) ?
    N2 O1 . 1.396(4) ?
    N3 C13 . 1.332(4) ?
    N3 C17 . 1.341(4) ?
    N4 C18 . 1.285(4) ?
    N4 O2 . 1.378(3) ?
    N5 C25 . 1.340(4) ?
    N5 C29 . 1.349(4) ?
    N6 C30 . 1.269(4) ?
    N6 O3 . 1.386(3) ?
    N7 O5 . 1.208(5) ?
    N7 O4 . 1.227(4) ?
    N7 O6 . 1.252(5) ?
    N8 O9 . 1.161(5) ?
    N8 O8 . 1.210(5) ?
    N8 O7 . 1.234(5) ?
    O1 H1 . 0.8200 ?
    O2 H2 . 0.8200 ?
    O3 H3 . 0.8200 ?
    C1 C2 . 1.388(5) ?
    C1 H1A . 0.9300 ?
    C2 C3 . 1.373(5) ?
    C2 H2A . 0.9300 ?
    C3 C4 . 1.375(5) ?
    C3 H3A . 0.9300 ?
    C4 C5 . 1.380(5) ?
    C4 H4 . 0.9300 ?
    C5 C6 . 1.470(5) ?
    C6 C7 . 1.490(5) ?
    C7 C8 . 1.384(5) ?
    C7 C12 . 1.387(5) ?
    C8 C9 . 1.373(6) ?
    C8 H8 . 0.9300 ?
    C9 C10 . 1.366(6) ?
    C9 H9 . 0.9300 ?
    C10 C11 . 1.362(6) ?
    C10 H10 . 0.9300 ?
    C11 C12 . 1.380(5) ?
    C11 H11 . 0.9300 ?
    C12 H12 . 0.9300 ?
    C13 C14 . 1.368(5) ?
    C13 H13 . 0.9300 ?
    C14 C15 . 1.364(5) ?
    C14 H14 . 0.9300 ?
    C15 C16 . 1.374(5) ?
    C15 H15 . 0.9300 ?
    C16 C17 . 1.387(5) ?
    C16 H16 . 0.9300 ?
    C17 C18 . 1.474(5) ?
    C18 C19 . 1.486(5) ?
    C19 C24 . 1.372(5) ?
    C19 C20 . 1.382(5) ?
    C20 C21 . 1.382(5) ?
    C20 H20 . 0.9300 ?
    C21 C22 . 1.356(7) ?
    C21 H21 . 0.9300 ?
    C22 C23 . 1.370(7) ?
    C22 H22 . 0.9300 ?
    C23 C24 . 1.382(6) ?
    C23 H23 . 0.9300 ?
    C24 H24 . 0.9300 ?
    C25 C26 . 1.371(5) ?
    C25 H25 . 0.9300 ?
    C26 C27 . 1.365(5) ?
    C26 H26 . 0.9300 ?
    C27 C28 . 1.369(5) ?
    C27 H27 . 0.9300 ?
    C28 C29 . 1.373(5) ?
    C28 H28 . 0.9300 ?
    C29 C30 . 1.490(5) ?
    C30 C31 . 1.491(5) ?
    C31 C36 . 1.382(5) ?
    C31 C32 . 1.391(5) ?
    C32 C33 . 1.389(5) ?
    C32 H32 . 0.9300 ?
    C33 C34 . 1.368(6) ?
    C33 H33 . 0.9300 ?
    C34 C35 . 1.374(6) ?
    C34 H34 . 0.9300 ?
    C35 C36 . 1.387(5) ?
    C35 H35 . 0.9300 ?
    C36 H36 . 0.9300 ?
loop_
    _geom_angle_atom_site_label_1
    _geom_angle_atom_site_label_2
    _geom_angle_atom_site_label_3
    _geom_angle_site_symmetry_1
    _geom_angle_site_symmetry_3
    _geom_angle
    _geom_angle_publ_flag
    N3 Cd1 N1 . . 86.23(10) ?
    N3 Cd1 N5 . . 172.80(12) ?
    N1 Cd1 N5 . . 88.33(10) ?
    N3 Cd1 N6 . . 117.48(10) ?
    N1 Cd1 N6 . . 156.28(10) ?
    N5 Cd1 N6 . . 68.00(11) ?
    N3 Cd1 N4 . . 69.06(11) ?
    N1 Cd1 N4 . . 110.42(11) ?
    N5 Cd1 N4 . . 108.62(11) ?
    N6 Cd1 N4 . . 80.07(11) ?
    N3 Cd1 N2 . . 89.14(10) ?
    N1 Cd1 N2 . . 68.22(12) ?
    N5 Cd1 N2 . . 93.23(10) ?
    N6 Cd1 N2 . . 110.04(11) ?
    N4 Cd1 N2 . . 158.13(10) ?
    C1 N1 C5 . . 118.6(3) ?
    C1 N1 Cd1 . . 122.8(3) ?
    C5 N1 Cd1 . . 117.9(3) ?
    C6 N2 O1 . . 113.9(3) ?
    C6 N2 Cd1 . . 119.3(3) ?
    O1 N2 Cd1 . . 126.3(2) ?
    C13 N3 C17 . . 117.8(3) ?
    C13 N3 Cd1 . . 125.2(3) ?
    C17 N3 Cd1 . . 116.9(2) ?
    C18 N4 O2 . . 114.0(3) ?
    C18 N4 Cd1 . . 115.8(2) ?
    O2 N4 Cd1 . . 123.5(2) ?
    C25 N5 C29 . . 117.2(3) ?
    C25 N5 Cd1 . . 124.3(3) ?
    C29 N5 Cd1 . . 118.5(2) ?
    C30 N6 O3 . . 114.2(3) ?
    C30 N6 Cd1 . . 119.8(3) ?
    O3 N6 Cd1 . . 123.4(2) ?
    O5 N7 O4 . . 122.9(5) ?
    O5 N7 O6 . . 120.6(5) ?
    O4 N7 O6 . . 116.5(5) ?
    O9 N8 O8 . . 126.6(6) ?
    O9 N8 O7 . . 120.3(6) ?
    O8 N8 O7 . . 112.9(5) ?
    N2 O1 H1 . . 109.5 ?
    N4 O2 H2 . . 109.5 ?
    N6 O3 H3 . . 109.5 ?
    N1 C1 C2 . . 123.3(4) ?
    N1 C1 H1A . . 118.4 ?
    C2 C1 H1A . . 118.4 ?
    C3 C2 C1 . . 117.8(4) ?
    C3 C2 H2A . . 121.1 ?
    C1 C2 H2A . . 121.1 ?
    C2 C3 C4 . . 119.5(4) ?
    C2 C3 H3A . . 120.2 ?
    C4 C3 H3A . . 120.2 ?
    C3 C4 C5 . . 119.7(4) ?
    C3 C4 H4 . . 120.1 ?
    C5 C4 H4 . . 120.1 ?
    N1 C5 C4 . . 121.0(4) ?
    N1 C5 C6 . . 116.9(3) ?
    C4 C5 C6 . . 122.0(3) ?
    N2 C6 C5 . . 116.2(3) ?
    N2 C6 C7 . . 123.9(4) ?
    C5 C6 C7 . . 119.6(3) ?
    C8 C7 C12 . . 119.5(4) ?
    C8 C7 C6 . . 121.3(4) ?
    C12 C7 C6 . . 119.2(4) ?
    C9 C8 C7 . . 119.6(4) ?
    C9 C8 H8 . . 120.2 ?
    C7 C8 H8 . . 120.2 ?
    C10 C9 C8 . . 120.9(5) ?
    C10 C9 H9 . . 119.5 ?
    C8 C9 H9 . . 119.5 ?
    C11 C10 C9 . . 119.8(5) ?
    C11 C10 H10 . . 120.1 ?
    C9 C10 H10 . . 120.1 ?
    C10 C11 C12 . . 120.6(5) ?
    C10 C11 H11 . . 119.7 ?
    C12 C11 H11 . . 119.7 ?
    C11 C12 C7 . . 119.5(4) ?
    C11 C12 H12 . . 120.2 ?
    C7 C12 H12 . . 120.2 ?
    N3 C13 C14 . . 124.2(4) ?
    N3 C13 H13 . . 117.9 ?
    C14 C13 H13 . . 117.9 ?
    C15 C14 C13 . . 118.0(4) ?
    C15 C14 H14 . . 121.0 ?
    C13 C14 H14 . . 121.0 ?
    C14 C15 C16 . . 119.2(4) ?
    C14 C15 H15 . . 120.4 ?
    C16 C15 H15 . . 120.4 ?
    C15 C16 C17 . . 119.7(4) ?
    C15 C16 H16 . . 120.2 ?
    C17 C16 H16 . . 120.2 ?
    N3 C17 C16 . . 121.0(3) ?
    N3 C17 C18 . . 117.3(3) ?
    C16 C17 C18 . . 121.6(3) ?
    N4 C18 C17 . . 115.1(3) ?
    N4 C18 C19 . . 124.6(3) ?
    C17 C18 C19 . . 120.2(3) ?
    C24 C19 C20 . . 119.3(4) ?
    C24 C19 C18 . . 121.3(4) ?
    C20 C19 C18 . . 119.4(4) ?
    C21 C20 C19 . . 119.8(4) ?
    C21 C20 H20 . . 120.1 ?
    C19 C20 H20 . . 120.1 ?
    C22 C21 C20 . . 121.1(5) ?
    C22 C21 H21 . . 119.5 ?
    C20 C21 H21 . . 119.5 ?
    C21 C22 C23 . . 118.9(5) ?
    C21 C22 H22 . . 120.6 ?
    C23 C22 H22 . . 120.6 ?
    C22 C23 C24 . . 121.2(5) ?
    C22 C23 H23 . . 119.4 ?
    C24 C23 H23 . . 119.4 ?
    C19 C24 C23 . . 119.6(5) ?
    C19 C24 H24 . . 120.2 ?
    C23 C24 H24 . . 120.2 ?
    N5 C25 C26 . . 124.1(4) ?
    N5 C25 H25 . . 118.0 ?
    C26 C25 H25 . . 118.0 ?
    C27 C26 C25 . . 117.6(4) ?
    C27 C26 H26 . . 121.2 ?
    C25 C26 H26 . . 121.2 ?
    C26 C27 C28 . . 120.1(4) ?
    C26 C27 H27 . . 120.0 ?
    C28 C27 H27 . . 120.0 ?
    C27 C28 C29 . . 119.3(4) ?
    C27 C28 H28 . . 120.4 ?
    C29 C28 H28 . . 120.4 ?
    N5 C29 C28 . . 121.8(3) ?
    N5 C29 C30 . . 116.0(3) ?
    C28 C29 C30 . . 122.2(3) ?
    N6 C30 C29 . . 115.6(3) ?
    N6 C30 C31 . . 125.1(3) ?
    C29 C30 C31 . . 119.2(3) ?
    C36 C31 C32 . . 120.0(4) ?
    C36 C31 C30 . . 119.9(4) ?
    C32 C31 C30 . . 120.0(4) ?
    C33 C32 C31 . . 119.3(4) ?
    C33 C32 H32 . . 120.4 ?
    C31 C32 H32 . . 120.4 ?
    C34 C33 C32 . . 120.5(4) ?
    C34 C33 H33 . . 119.8 ?
    C32 C33 H33 . . 119.8 ?
    C33 C34 C35 . . 120.3(4) ?
    C33 C34 H34 . . 119.8 ?
    C35 C34 H34 . . 119.8 ?
    C34 C35 C36 . . 120.1(5) ?
    C34 C35 H35 . . 119.9 ?
    C36 C35 H35 . . 119.9 ?
    C31 C36 C35 . . 119.8(4) ?
    C31 C36 H36 . . 120.1 ?
    C35 C36 H36 . . 120.1 ?
loop_
    _geom_torsion_atom_site_label_1
    _geom_torsion_atom_site_label_2
    _geom_torsion_atom_site_label_3
    _geom_torsion_atom_site_label_4
    _geom_torsion_site_symmetry_1
    _geom_torsion_site_symmetry_2
    _geom_torsion_site_symmetry_3
    _geom_torsion_site_symmetry_4
    _geom_torsion
    _geom_torsion_publ_flag
    N3 Cd1 N1 C1 . . . . 90.4(3) ?
    N5 Cd1 N1 C1 . . . . -84.8(3) ?
    N6 Cd1 N1 C1 . . . . -88.5(4) ?
    N4 Cd1 N1 C1 . . . . 24.4(3) ?
    N2 Cd1 N1 C1 . . . . -179.0(3) ?
    N3 Cd1 N1 C5 . . . . -99.7(3) ?
    N5 Cd1 N1 C5 . . . . 85.0(3) ?
    N6 Cd1 N1 C5 . . . . 81.4(4) ?
    N4 Cd1 N1 C5 . . . . -165.7(2) ?
    N2 Cd1 N1 C5 . . . . -9.1(2) ?
    N3 Cd1 N2 C6 . . . . 89.4(3) ?
    N1 Cd1 N2 C6 . . . . 3.1(3) ?
    N5 Cd1 N2 C6 . . . . -83.8(3) ?
    N6 Cd1 N2 C6 . . . . -151.5(3) ?
    N4 Cd1 N2 C6 . . . . 93.9(4) ?
    N3 Cd1 N2 O1 . . . . -81.9(3) ?
    N1 Cd1 N2 O1 . . . . -168.2(3) ?
    N5 Cd1 N2 O1 . . . . 104.9(3) ?
    N6 Cd1 N2 O1 . . . . 37.2(3) ?
    N4 Cd1 N2 O1 . . . . -77.4(4) ?
    N1 Cd1 N3 C13 . . . . 52.5(3) ?
    N6 Cd1 N3 C13 . . . . -128.0(3) ?
    N4 Cd1 N3 C13 . . . . 166.1(4) ?
    N2 Cd1 N3 C13 . . . . -15.7(3) ?
    N1 Cd1 N3 C17 . . . . -122.9(3) ?
    N6 Cd1 N3 C17 . . . . 56.6(3) ?
    N4 Cd1 N3 C17 . . . . -9.3(3) ?
    N2 Cd1 N3 C17 . . . . 168.9(3) ?
    N3 Cd1 N4 C18 . . . . 20.4(3) ?
    N1 Cd1 N4 C18 . . . . 97.8(3) ?
    N5 Cd1 N4 C18 . . . . -166.9(3) ?
    N6 Cd1 N4 C18 . . . . -104.3(3) ?
    N2 Cd1 N4 C18 . . . . 15.6(5) ?
    N3 Cd1 N4 O2 . . . . 170.0(3) ?
    N1 Cd1 N4 O2 . . . . -112.6(3) ?
    N5 Cd1 N4 O2 . . . . -17.3(3) ?
    N6 Cd1 N4 O2 . . . . 45.3(3) ?
    N2 Cd1 N4 O2 . . . . 165.2(3) ?
    N1 Cd1 N5 C25 . . . . -4.0(3) ?
    N6 Cd1 N5 C25 . . . . 174.4(3) ?
    N4 Cd1 N5 C25 . . . . -115.1(3) ?
    N2 Cd1 N5 C25 . . . . 64.0(3) ?
    N1 Cd1 N5 C29 . . . . 174.6(3) ?
    N6 Cd1 N5 C29 . . . . -7.0(3) ?
    N4 Cd1 N5 C29 . . . . 63.5(3) ?
    N2 Cd1 N5 C29 . . . . -117.4(3) ?
    N3 Cd1 N6 C30 . . . . -161.7(3) ?
    N1 Cd1 N6 C30 . . . . 17.1(5) ?
    N5 Cd1 N6 C30 . . . . 13.1(3) ?
    N4 Cd1 N6 C30 . . . . -101.7(3) ?
    N2 Cd1 N6 C30 . . . . 98.4(3) ?
    N3 Cd1 N6 O3 . . . . -1.1(3) ?
    N1 Cd1 N6 O3 . . . . 177.7(3) ?
    N5 Cd1 N6 O3 . . . . 173.7(3) ?
    N4 Cd1 N6 O3 . . . . 58.9(3) ?
    N2 Cd1 N6 O3 . . . . -101.0(3) ?
    C5 N1 C1 C2 . . . . -1.3(6) ?
    Cd1 N1 C1 C2 . . . . 168.5(3) ?
    N1 C1 C2 C3 . . . . -1.7(6) ?
    C1 C2 C3 C4 . . . . 2.7(6) ?
    C2 C3 C4 C5 . . . . -0.8(6) ?
    C1 N1 C5 C4 . . . . 3.4(5) ?
    Cd1 N1 C5 C4 . . . . -167.0(3) ?
    C1 N1 C5 C6 . . . . -175.6(3) ?
    Cd1 N1 C5 C6 . . . . 14.1(4) ?
    C3 C4 C5 N1 . . . . -2.3(6) ?
    C3 C4 C5 C6 . . . . 176.5(4) ?
    O1 N2 C6 C5 . . . . 175.1(3) ?
    Cd1 N2 C6 C5 . . . . 2.7(4) ?
    O1 N2 C6 C7 . . . . 0.6(5) ?
    Cd1 N2 C6 C7 . . . . -171.7(3) ?
    N1 C5 C6 N2 . . . . -11.1(5) ?
    C4 C5 C6 N2 . . . . 170.0(4) ?
    N1 C5 C6 C7 . . . . 163.6(3) ?
    C4 C5 C6 C7 . . . . -15.3(5) ?
    N2 C6 C7 C8 . . . . -69.3(5) ?
    C5 C6 C7 C8 . . . . 116.4(4) ?
    N2 C6 C7 C12 . . . . 110.8(5) ?
    C5 C6 C7 C12 . . . . -63.5(5) ?
    C12 C7 C8 C9 . . . . -0.3(7) ?
    C6 C7 C8 C9 . . . . 179.8(4) ?
    C7 C8 C9 C10 . . . . 0.2(8) ?
    C8 C9 C10 C11 . . . . -0.6(9) ?
    C9 C10 C11 C12 . . . . 1.1(8) ?
    C10 C11 C12 C7 . . . . -1.1(7) ?
    C8 C7 C12 C11 . . . . 0.7(6) ?
    C6 C7 C12 C11 . . . . -179.4(4) ?
    C17 N3 C13 C14 . . . . -1.2(7) ?
    Cd1 N3 C13 C14 . . . . -176.6(3) ?
    N3 C13 C14 C15 . . . . -0.7(7) ?
    C13 C14 C15 C16 . . . . 1.3(7) ?
    C14 C15 C16 C17 . . . . -0.1(6) ?
    C13 N3 C17 C16 . . . . 2.4(6) ?
    Cd1 N3 C17 C16 . . . . 178.2(3) ?
    C13 N3 C17 C18 . . . . -176.4(4) ?
    Cd1 N3 C17 C18 . . . . -0.6(4) ?
    C15 C16 C17 N3 . . . . -1.8(6) ?
    C15 C16 C17 C18 . . . . 177.0(4) ?
    O2 N4 C18 C17 . . . . 179.7(3) ?
    Cd1 N4 C18 C17 . . . . -27.8(4) ?
    O2 N4 C18 C19 . . . . 1.9(5) ?
    Cd1 N4 C18 C19 . . . . 154.4(3) ?
    N3 C17 C18 N4 . . . . 19.4(5) ?
    C16 C17 C18 N4 . . . . -159.4(4) ?
    N3 C17 C18 C19 . . . . -162.7(3) ?
    C16 C17 C18 C19 . . . . 18.5(6) ?
    N4 C18 C19 C24 . . . . 58.9(6) ?
    C17 C18 C19 C24 . . . . -118.8(4) ?
    N4 C18 C19 C20 . . . . -120.5(4) ?
    C17 C18 C19 C20 . . . . 61.8(5) ?
    C24 C19 C20 C21 . . . . -1.3(6) ?
    C18 C19 C20 C21 . . . . 178.1(4) ?
    C19 C20 C21 C22 . . . . -0.5(7) ?
    C20 C21 C22 C23 . . . . 1.5(8) ?
    C21 C22 C23 C24 . . . . -0.7(8) ?
    C20 C19 C24 C23 . . . . 2.1(6) ?
    C18 C19 C24 C23 . . . . -177.3(4) ?
    C22 C23 C24 C19 . . . . -1.1(7) ?
    C29 N5 C25 C26 . . . . 1.7(6) ?
    Cd1 N5 C25 C26 . . . . -179.7(3) ?
    N5 C25 C26 C27 . . . . -1.4(7) ?
    C25 C26 C27 C28 . . . . 0.8(6) ?
    C26 C27 C28 C29 . . . . -0.6(6) ?
    C25 N5 C29 C28 . . . . -1.4(5) ?
    Cd1 N5 C29 C28 . . . . 179.9(3) ?
    C25 N5 C29 C30 . . . . -179.4(3) ?
    Cd1 N5 C29 C30 . . . . 1.9(4) ?
    C27 C28 C29 N5 . . . . 1.0(6) ?
    C27 C28 C29 C30 . . . . 178.8(4) ?
    O3 N6 C30 C29 . . . . -179.0(3) ?
    Cd1 N6 C30 C29 . . . . -16.7(4) ?
    O3 N6 C30 C31 . . . . 2.5(5) ?
    Cd1 N6 C30 C31 . . . . 164.8(3) ?
    N5 C29 C30 N6 . . . . 9.7(5) ?
    C28 C29 C30 N6 . . . . -168.2(4) ?
    N5 C29 C30 C31 . . . . -171.7(3) ?
    C28 C29 C30 C31 . . . . 10.4(5) ?
    N6 C30 C31 C36 . . . . 61.6(5) ?
    C29 C30 C31 C36 . . . . -116.9(4) ?
    N6 C30 C31 C32 . . . . -121.4(4) ?
    C29 C30 C31 C32 . . . . 60.1(5) ?
    C36 C31 C32 C33 . . . . -0.1(6) ?
    C30 C31 C32 C33 . . . . -177.1(4) ?
    C31 C32 C33 C34 . . . . 1.6(7) ?
    C32 C33 C34 C35 . . . . -1.7(7) ?
    C33 C34 C35 C36 . . . . 0.4(8) ?
    C32 C31 C36 C35 . . . . -1.2(6) ?
    C30 C31 C36 C35 . . . . 175.8(4) ?
    C34 C35 C36 C31 . . . . 1.0(7) ?
loop_
    _geom_hbond_atom_site_label_D
    _geom_hbond_atom_site_label_H
    _geom_hbond_atom_site_label_A
    _geom_hbond_site_symmetry_A
    _geom_hbond_distance_DH
    _geom_hbond_distance_HA
    _geom_hbond_distance_DA
    _geom_hbond_angle_DHA
    C32 H32 O8 . 0.93 2.48 3.355(6) 156.6
    C27 H27 O9 2_656 0.93 2.58 3.191(6) 123.4
    C14 H14 O5 2_665 0.93 2.49 3.261(6) 140.6
    C4 H4 O3 1_655 0.93 2.42 3.285(5) 154.5
    C3 H3A O2 1_655 0.93 2.56 3.461(5) 164.4
    O3 H3 O6 . 0.82 2.34 2.892(4) 125.6
    O3 H3 O4 . 0.82 2.00 2.820(5) 176.2
    O2 H2 O8 . 0.82 2.04 2.800(5) 153.6
    O2 H2 O7 . 0.82 2.21 2.939(6) 149.1
    O1 H1 O6 . 0.82 1.81 2.585(4) 157.7
data_New_Global_Publ_Block
_journal_date_recd_electronic     2009-05-05
_journal_date_accepted     2009-05-06
_journal_name_full     'Acta Crystallographica, Section E'
_journal_year     2009
_journal_volume     65
_journal_issue      6
_journal_page_first     m641
_journal_page_last     m641
_journal_paper_category     QM
_journal_coeditor_code     AT2779
_publ_contact_author_name     'Jing-Zhou Yin'
_publ_contact_author_address
;
Jiangsu Key Laboratory for Chemistry of Low-dimensional Materials,
Department of Chemistry,
Huaiyin Teachers College,
Huai'an 223300,
P. R. China
;
_publ_contact_author_email     'liugx@live.com'
_publ_contact_author_fax     ?
_publ_contact_author_phone     ?
_publ_section_title
;
Tris(phenyl 2-pyridyl ketone oxime-\k^2^<i>N</i>,<i>N</i>')cadmium(II) dinitrate
;
loop_
    _publ_author_name
    _publ_author_footnote
    _publ_author_address
    'Yan, Juan' .
;
Anhui Key Laboratory of Functional Coordination Compounds,
School of Chemistry and Chemical Engineering,
Anqing Normal University,
Anqing 246003,
People's Republic of China
;
    'Liu, Guang-Xiang' .
;
Anhui Key Laboratory of Functional Coordination Compounds,
School of Chemistry and Chemical Engineering,
Anqing Normal University,
Anqing 246003,
People's Republic of China
;
_publ_section_synopsis     .
