# Supplementary material for: Tris(phenyl 2-pyridyl ketone oxime-κ2 N,N′)cadmium(II) dinitrate
Source: Acta Crystallogr Sect E Struct Rep Online. 2009 May 14;65(Pt 6):m641. doi: 10.1107/S1600536809017073 (PMC2969799; doi:10.1107/S1600536809017073)
Supplement: Supplementary file 2 [file e-65-0m641-Isup2.hkl]

# 
# h,k,l, Fc-squared, Fo-squared, sigma(Fo-squared) and status flag 
# 
data_I
_shelx_title ' ff in  P-1' 
_shelx_refln_list_code          4 
_shelx_F_calc_maximum      191.84 
_exptl_crystal_F_000       844.00 
_reflns_d_resolution_high  0.8255 
 
loop_ 
 _symmetry_equiv_pos_as_xyz 
 'x, y, z' 
 '-x, -y, -z' 
 
_cell_length_a    10.6180 
_cell_length_b    11.6870 
_cell_length_c    15.2790 
_cell_angle_alpha 101.263 
_cell_angle_beta  100.166 
_cell_angle_gamma 101.807 
 
_shelx_F_squared_multiplier     1.000 
 
loop_ 
 _refln_index_h 
 _refln_index_k 
 _refln_index_l 
 _refln_F_squared_calc 
 _refln_F_squared_meas 
 _refln_F_squared_sigma 
 _refln_observed_status 
   1   0   0     9519.66     9710.07    118.44 o 
   2   0   0      280.80      261.43     16.41 o 
   3   0   0     1192.21     1375.67     32.47 o 
   4   0   0     1492.46     1436.96     36.33 o 
   5   0   0     5638.06     5708.99     92.27 o 
   6   0   0      614.94      550.76     31.13 o 
   7   0   0       38.00       57.35     20.33 o 
   8   0   0      142.08      137.66     27.10 o 
   9   0   0     1900.65     1924.78     62.74 o 
  10   0   0     1359.85     1516.12    108.87 o 
  11   0   0       86.22       84.91     37.13 o 
  12   0   0       13.82        0.00     34.88 o 
 -12   1   0      172.05      134.49     43.96 o 
 -11   1   0      181.48      257.32     58.72 o 
 -10   1   0       31.36        8.38     30.18 o 
  -9   1   0      133.25      108.98     35.89 o 
  -8   1   0     1493.93     1437.44     51.76 o 
  -7   1   0     1717.23     1692.04     57.72 o 
  -6   1   0     2893.53     2758.41     69.22 o 
  -5   1   0      810.93      901.52     32.00 o 
  -4   1   0      948.34      871.43     42.85 o 
  -3   1   0     5397.35     5523.64     79.70 o 
  -2   1   0     2853.02     2858.01     44.19 o 
  -1   1   0     8911.89     9503.35    116.51 o 
   0   1   0     6441.19     6559.70    100.64 o 
   1   1   0       14.90        0.00      3.98 o 
   2   1   0     6598.97     6609.96    159.75 o 
   3   1   0     4002.47     3660.12     72.47 o 
   4   1   0    11056.95    11503.23    154.03 o 
   5   1   0     3797.99     3969.73     72.89 o 
   6   1   0      577.39      612.88     51.93 o 
   7   1   0      897.17      901.93     42.66 o 
   8   1   0      810.10      833.00     44.91 o 
   9   1   0      434.15      451.71     37.73 o 
  10   1   0      127.23      145.39     29.86 o 
  11   1   0       14.33       19.51     41.45 o 
  12   1   0      126.59      204.14     65.90 o 
 -12   2   0      290.79      251.33     48.86 o 
 -11   2   0       11.57        0.00     32.00 o 
 -10   2   0      678.71      604.41     53.83 o 
  -9   2   0      651.76      682.72     48.63 o 
  -8   2   0      463.26      533.08     35.58 o 
  -7   2   0     1115.16     1200.55     75.28 o 
  -6   2   0      426.42      452.38     26.93 o 
  -5   2   0     6001.36     6140.40    123.67 o 
  -4   2   0     6904.66     6835.81     99.77 o 
  -3   2   0      379.65      415.42     20.14 o 
  -2   2   0     1030.32     1106.05     34.83 o 
  -1   2   0     6240.76     6253.41    154.64 o 
   0   2   0     9410.78     9337.41    115.69 o 
   1   2   0     2325.57     2374.54     38.56 o 
   2   2   0     9253.22     9266.21    120.16 o 
   3   2   0      583.18      674.55     35.03 o 
   4   2   0      475.46      467.91     24.94 o 
   5   2   0     1169.08     1174.83     46.62 o 
   6   2   0     1027.98     1046.37     48.92 o 
   7   2   0      935.12      950.79     43.41 o 
   8   2   0      223.94      262.06     32.38 o 
   9   2   0      129.14      119.89     28.22 o 
  10   2   0       14.64       18.67     29.42 o 
  11   2   0      188.45      269.25     63.62 o 
 -12   3   0        0.58        0.00     37.66 o 
 -11   3   0       85.36      132.91    109.86 o 
 -10   3   0     1302.47     1344.03     72.48 o 
  -9   3   0      157.28      165.92     38.64 o 
  -8   3   0      389.01      377.85     31.00 o 
  -7   3   0      233.73      179.41     29.64 o 
  -6   3   0     3026.88     3051.26    102.72 o 
  -5   3   0     4069.98     3877.60     75.12 o 
  -4   3   0     2431.27     2345.03     55.96 o 
  -3   3   0      644.96      660.02     30.53 o 
  -2   3   0     4272.13     4293.94     80.48 o 
  -1   3   0      829.77      835.58     24.52 o 
   0   3   0    24428.81    24233.82    288.07 o 
   1   3   0      166.84      150.99     11.28 o 
   2   3   0      627.62      603.41     21.18 o 
   3   3   0     2016.48     1955.31     52.80 o 
   4   3   0     1051.78     1044.33     88.65 o 
   5   3   0     2879.42     2880.99    115.00 o 
   6   3   0      144.70       96.99     22.55 o 
   7   3   0      329.32      329.00     32.57 o 
   8   3   0      420.28      477.83     46.27 o 
   9   3   0      441.44      522.76     49.29 o 
  10   3   0      128.94      134.55     41.17 o 
 -12   4   0      139.61      152.28     46.22 o 
 -11   4   0      371.12      454.04     54.23 o 
 -10   4   0       53.58       15.28     47.50 o 
  -9   4   0      191.19      238.13     39.34 o 
  -8   4   0     1684.05     1655.53     53.03 o 
  -7   4   0     1040.06     1004.04     40.31 o 
  -6   4   0      370.81      402.12     28.27 o 
  -5   4   0      746.65      724.09     39.53 o 
  -4   4   0       89.34      130.24     15.61 o 
  -3   4   0     5372.12     5434.33    104.09 o 
  -2   4   0      476.03      504.18     22.84 o 
  -1   4   0       27.23        1.89      8.98 o 
   0   4   0       98.69       94.06     11.54 o 
   1   4   0      929.48      865.60     25.36 o 
   2   4   0     4089.76     4120.10     66.29 o 
   3   4   0      904.41      901.97     29.83 o 
   4   4   0      829.30      838.64     32.57 o 
   5   4   0      470.05      422.94     40.92 o 
   6   4   0     1029.60      983.15     55.09 o 
   7   4   0      466.09      490.22     53.41 o 
   8   4   0      627.90      623.31     70.76 o 
   9   4   0      115.07      166.04     53.71 o 
  10   4   0        0.60        0.00     41.45 o 
 -12   5   0       16.35        9.89     40.85 o 
 -11   5   0       64.87        0.00     29.37 o 
 -10   5   0      442.33      491.91     53.16 o 
  -9   5   0      861.05      966.93     61.73 o 
  -8   5   0     1535.91     1521.36     71.25 o 
  -7   5   0        0.90        1.00     21.18 o 
  -6   5   0      344.13      306.83     25.28 o 
  -5   5   0     2065.53     2173.53     51.72 o 
  -4   5   0     2675.54     2496.29     68.23 o 
  -3   5   0     7822.54     7765.64    139.19 o 
  -2   5   0     2188.79     2322.64     69.20 o 
  -1   5   0     2143.23     2163.82     44.44 o 
   0   5   0     2532.05     2514.15     48.00 o 
   1   5   0     3936.29     4056.72     67.12 o 
   2   5   0     2837.14     2842.29     53.98 o 
   3   5   0      218.65      214.71     22.14 o 
   4   5   0       13.51       24.21     16.01 o 
   5   5   0     1972.71     2014.41     69.63 o 
   6   5   0      240.43      323.21     81.08 o 
   7   5   0      596.92      560.95     44.01 o 
   8   5   0       65.43       19.05     43.68 o 
   9   5   0       97.57       49.57     52.14 o 
  10   5   0      330.20      279.80     71.79 o 
 -12   6   0      388.96      351.27     58.48 o 
 -11   6   0      604.73      601.07     76.70 o 
 -10   6   0      622.28      667.24     60.52 o 
  -9   6   0      265.34      277.06     60.85 o 
  -8   6   0      514.27      553.79     54.19 o 
  -7   6   0     3732.03     3789.02     81.03 o 
  -6   6   0     2248.26     2270.79     87.99 o 
  -5   6   0     4459.56     4729.49     86.68 o 
  -4   6   0     2717.20     2554.60     56.30 o 
  -3   6   0      899.40      933.19     33.97 o 
  -2   6   0     6680.07     6707.13    102.81 o 
  -1   6   0     3283.32     3298.47     61.51 o 
   0   6   0      556.05      505.54     30.17 o 
   1   6   0     1744.13     1835.88     42.96 o 
   2   6   0       42.99       54.46     13.18 o 
   3   6   0      281.30      333.98     23.15 o 
   4   6   0     1118.33      989.10     83.86 o 
   5   6   0      423.01      375.40     36.75 o 
   6   6   0       81.90       68.28     47.00 o 
   7   6   0      137.68      149.50     54.34 o 
   8   6   0      101.43      100.11     55.01 o 
   9   6   0      155.54      225.16     67.01 o 
 -12   7   0      164.94      152.23     70.13 o 
 -11   7   0       94.63       63.23     37.44 o 
 -10   7   0        9.53        0.00     36.86 o 
  -9   7   0      813.22      801.07     64.18 o 
  -8   7   0     1520.23     1518.49     85.05 o 
  -7   7   0      724.72      793.27     53.92 o 
  -6   7   0      325.88      344.69     29.84 o 
  -5   7   0       46.70       72.71     19.94 o 
  -4   7   0     1615.42     1478.56     73.85 o 
  -3   7   0     5976.00     5919.34     99.05 o 
  -2   7   0     4152.63     4137.12     76.10 o 
  -1   7   0       67.99       60.82     14.40 o 
   0   7   0       18.23       30.57     13.10 o 
   1   7   0      177.44      177.77     18.64 o 
   2   7   0     1593.71     1486.87     41.99 o 
   3   7   0     1578.54     1416.92     55.48 o 
   4   7   0        0.92        5.52     49.87 o 
   5   7   0       49.34       79.76     49.98 o 
   6   7   0      399.17      309.09     68.10 o 
   7   7   0      221.98      284.90     68.10 o 
   8   7   0       14.56        0.00     45.40 o 
   9   7   0       13.59        0.00     50.95 o 
 -11   8   0      136.96      193.53     52.81 o 
 -10   8   0      246.74      258.25     44.50 o 
  -9   8   0      466.80      526.11     93.09 o 
  -8   8   0       18.35       50.06     28.24 o 
  -7   8   0      436.97      528.46     74.08 o 
  -6   8   0      343.71      364.34     32.54 o 
  -5   8   0     3350.76     3304.01     74.11 o 
  -4   8   0     1304.32     1358.02     46.87 o 
  -3   8   0     2493.29     2466.27     61.02 o 
  -2   8   0      121.47      116.89     21.31 o 
  -1   8   0      157.12      179.75     20.77 o 
   0   8   0     1333.43     1356.13     43.86 o 
   1   8   0      841.75      826.11     45.06 o 
   2   8   0        9.22       16.85     21.19 o 
   3   8   0        6.68      158.55     58.78 o 
   4   8   0       42.77       55.16     51.84 o 
   5   8   0      864.91      777.63     89.27 o 
   6   8   0       97.47       27.17     52.11 o 
   7   8   0       79.04       57.47     58.40 o 
   8   8   0        6.07       19.19     52.52 o 
 -11   9   0      515.72      576.20     90.79 o 
 -10   9   0      353.48      414.40    108.11 o 
  -9   9   0      136.09      139.99     36.73 o 
  -8   9   0      678.90      644.86     53.27 o 
  -7   9   0     1030.53      967.69     56.17 o 
  -6   9   0      352.15      339.09     58.24 o 
  -5   9   0        1.43       10.86     18.10 o 
  -4   9   0      113.54      157.52     24.94 o 
  -3   9   0      427.26      446.17     31.97 o 
  -2   9   0      402.41      501.40     37.66 o 
  -1   9   0     1118.71     1070.02     41.55 o 
   0   9   0      652.35      574.80     42.01 o 
   1   9   0       43.88       24.90     51.84 o 
   2   9   0      641.73      615.54     84.53 o 
   3   9   0      218.07      399.48     70.26 o 
   4   9   0      260.45      305.11     70.78 o 
   5   9   0        0.28        0.00     43.24 o 
   6   9   0       27.52        0.00     48.49 o 
   7   9   0      105.71      105.03     64.82 o 
 -10  10   0        9.50        0.00     29.84 o 
  -9  10   0      190.06      105.00     37.98 o 
  -8  10   0      130.41      133.53     35.04 o 
  -7  10   0      312.01      311.67     41.43 o 
  -6  10   0        8.01        1.41     22.89 o 
  -5  10   0      104.57      131.91     30.62 o 
  -4  10   0     1231.89     1263.16     49.57 o 
  -3  10   0      972.40      962.23     56.45 o 
  -2  10   0      158.39      179.45     25.76 o 
  -1  10   0        0.36       44.17     51.84 o 
   0  10   0       88.05      101.04     51.73 o 
   1  10   0       54.21       75.18     55.09 o 
   2  10   0      141.99      268.80     69.10 o 
   3  10   0      717.63      597.61     88.93 o 
   4  10   0        1.61        9.36     50.73 o 
   5  10   0        8.51       14.76     55.12 o 
   6  10   0      177.65      119.34     65.97 o 
  -9  11   0      264.69      334.09     48.21 o 
  -8  11   0        6.07        7.70     37.12 o 
  -7  11   0        3.28        3.19     26.89 o 
  -6  11   0      370.55      324.02     41.74 o 
  -5  11   0     1695.43     1767.63     89.93 o 
  -4  11   0      385.54      326.96     32.95 o 
  -3  11   0       12.90       11.89     25.23 o 
  -2  11   0       90.86      156.65     58.70 o 
  -1  11   0      179.25       85.72     57.21 o 
   0  11   0      370.43      412.93     76.63 o 
   1  11   0      289.58      404.99     78.68 o 
   2  11   0       29.75       11.89     52.74 o 
   3  11   0       82.62       50.99     56.65 o 
   4  11   0      171.16      194.11     71.45 o 
   5  11   0       78.84        0.00     51.99 o 
  -8  12   0      149.06      110.15     58.46 o 
  -7  12   0      434.32      380.98     46.05 o 
  -6  12   0      431.89      449.56     48.12 o 
  -5  12   0       99.38      149.07     41.89 o 
  -4  12   0        3.08        4.55     53.22 o 
  -3  12   0      317.78      379.01     75.21 o 
  -2  12   0      293.21      142.86     64.11 o 
  -1  12   0      158.82       81.81     60.86 o 
   0  12   0       69.12        0.00     52.29 o 
   1  12   0        6.22        2.68     56.69 o 
   2  12   0      192.43      223.85     73.43 o 
   3  12   0      162.79       66.87     63.40 o 
  -7  13   0      123.08      154.60     55.46 o 
  -4  13   0      126.20      199.25     66.72 o 
  -3  13   0      404.96      526.35     86.43 o 
  -2  13   0      177.21      145.73     67.13 o 
  -1  13   0       14.36        0.00     55.65 o 
   0  13   0      100.92      160.01     66.64 o 
   1  13   0       42.88       43.50     63.47 o 
   3 -14   1      165.95      243.09     73.20 o 
  -1 -13   1       60.13       31.83     59.11 o 
   0 -13   1      124.37       60.94     61.39 o 
   1 -13   1      360.22      225.75     71.15 o 
   2 -13   1      407.52      414.39     81.81 o 
   3 -13   1       60.98       20.24     54.04 o 
   6 -13   1      375.61      445.88     70.41 o 
   7 -13   1      147.54       87.33     49.09 o 
  -3 -12   1        0.04        0.00     52.70 o 
  -2 -12   1      260.98      194.33     71.52 o 
  -1 -12   1      112.30       99.52     54.34 o 
   0 -12   1      245.57      155.57     62.88 o 
   1 -12   1       77.66      113.86     59.93 o 
   2 -12   1       17.19       15.28     51.73 o 
   3 -12   1      411.87      340.29     71.45 o 
   4 -12   1      260.39      394.19     60.62 o 
   5 -12   1      217.42      272.83     55.09 o 
   6 -12   1       58.81       83.11     31.15 o 
   7 -12   1        0.36        0.00     27.45 o 
   8 -12   1      109.55      124.20     35.93 o 
  -5 -11   1       24.61       21.28     52.25 o 
  -4 -11   1       78.26      139.10     63.14 o 
  -3 -11   1     1222.87     1195.22    112.67 o 
  -2 -11   1      412.01      321.43     75.81 o 
  -1 -11   1      233.65      227.77     67.65 o 
   0 -11   1       48.37      172.72     60.72 o 
   1 -11   1      221.34      212.78     60.38 o 
   2 -11   1      672.69      626.60     49.23 o 
   3 -11   1      779.34      783.27     53.53 o 
   4 -11   1      450.94      572.93     39.21 o 
   5 -11   1       20.11        0.00     41.54 o 
   6 -11   1     1369.07     1464.75     70.13 o 
   7 -11   1     1246.03     1176.58     67.11 o 
   8 -11   1      240.36      223.44     69.94 o 
   9 -11   1        1.77       26.66     31.83 o 
  -6 -10   1        3.21        0.00     45.32 o 
  -5 -10   1      101.64       67.01     57.44 o 
  -4 -10   1      413.12      393.22     77.45 o 
  -3 -10   1       39.78        2.94     50.24 o 
  -2 -10   1       22.49       47.82     50.58 o 
  -1 -10   1      161.53      231.08     60.90 o 
   0 -10   1     1467.74     1376.00     64.87 o 
   1 -10   1     1082.07     1094.07     57.55 o 
   2 -10   1      256.32      217.04     54.66 o 
   3 -10   1      213.79      249.93     40.26 o 
   4 -10   1        4.73        5.95     19.43 o 
   5 -10   1      465.44      487.55     49.84 o 
   6 -10   1      589.65      630.51    100.67 o 
   7 -10   1      347.48      455.82    101.19 o 
   8 -10   1       12.51       11.92     29.24 o 
   9 -10   1      156.26      126.99     38.41 o 
  10 -10   1      428.32      429.35     93.12 o 
  -7  -9   1      517.06      490.05     88.59 o 
  -6  -9   1      308.11      431.34     83.41 o 
  -5  -9   1      148.85      106.67     58.85 o 
  -4  -9   1       33.19       33.32     48.12 o 
  -3  -9   1      336.19      357.40     70.70 o 
  -2  -9   1      418.95      510.96     75.74 o 
  -1  -9   1      443.77      404.75     40.59 o 
   0  -9   1      452.07      462.76     54.64 o 
   1  -9   1      123.04      104.23     20.21 o 
   2  -9   1     1001.99     1087.34     68.01 o 
   3  -9   1      149.40      169.01     24.89 o 
   4  -9   1      193.62      249.28     33.32 o 
   5  -9   1       48.59       66.84     23.27 o 
   6  -9   1       62.67       85.41     28.94 o 
   7  -9   1        5.62       26.80     26.44 o 
   8  -9   1      270.11      260.93     40.69 o 
   9  -9   1      423.25      494.77     52.98 o 
  10  -9   1       42.56       60.40     34.83 o 
  11  -9   1       21.04        0.00     31.30 o 
  -8  -8   1       69.60       85.17     57.88 o 
  -7  -8   1      316.70      290.08     71.79 o 
  -6  -8   1       18.36        0.00     47.63 o 
  -5  -8   1        5.48        0.00     45.51 o 
  -4  -8   1      169.96      151.43     55.20 o 
  -3  -8   1     1105.75     1190.73    115.56 o 
  -2  -8   1     1472.66     1435.20     68.41 o 
  -1  -8   1      328.28      289.77     92.51 o 
   0  -8   1      317.81      369.13     25.76 o 
   1  -8   1     1322.96     1282.44     44.46 o 
   2  -8   1     3447.44     3414.42     70.40 o 
   3  -8   1     1614.98     1642.41     49.09 o 
   4  -8   1      351.91      386.31     29.69 o 
   5  -8   1       45.71       29.66     20.02 o 
   6  -8   1      721.55      746.34     65.75 o 
   7  -8   1     1788.16     1875.74     94.91 o 
   8  -8   1      660.84      625.56     50.22 o 
   9  -8   1       30.31        8.22     30.30 o 
  10  -8   1        3.64        9.37     32.04 o 
  11  -8   1      239.92      233.56     47.34 o 
  -9  -7   1        0.98        0.00     48.23 o 
  -8  -7   1       62.88       56.54     53.22 o 
  -7  -7   1       27.28       32.80     50.28 o 
  -6  -7   1       65.85       59.93     50.58 o 
  -5  -7   1      919.39      824.90     51.06 o 
  -4  -7   1     1393.55     1413.66     58.81 o 
  -3  -7   1      323.20      306.52     70.28 o 
  -2  -7   1      198.35      188.89     56.80 o 
  -1  -7   1      433.10      452.58     24.72 o 
   0  -7   1      192.11      169.55     17.82 o 
   1  -7   1     1227.75     1188.28     37.02 o 
   2  -7   1      348.39      397.86     41.27 o 
   3  -7   1      218.26      199.88     25.22 o 
   4  -7   1     1281.64     1379.32     44.35 o 
   5  -7   1     3999.87     4085.28     81.65 o 
   6  -7   1     1275.59     1246.18     45.98 o 
   7  -7   1     1000.37     1034.12     67.80 o 
   8  -7   1       22.76        6.13     25.96 o 
   9  -7   1      381.57      406.15     49.07 o 
  10  -7   1      259.44      305.58     47.54 o 
  11  -7   1      301.88      305.64     76.67 o 
  12  -7   1      141.97      112.45     41.98 o 
  -9  -6   1        3.67        0.00     41.60 o 
  -8  -6   1      232.24      195.79     55.24 o 
  -7  -6   1      484.95      335.07     67.80 o 
  -6  -6   1      558.75      644.28     74.10 o 
  -5  -6   1      226.72      213.54     32.73 o 
  -4  -6   1       50.07       55.75     50.06 o 
  -3  -6   1      931.25      939.56     33.77 o 
  -2  -6   1     1992.08     1893.46     43.40 o 
  -1  -6   1      844.28      761.88     32.13 o 
   0  -6   1      479.75      465.01     22.55 o 
   1  -6   1     1400.11     1473.06     38.40 o 
   2  -6   1     6111.98     6197.64    114.01 o 
   3  -6   1      918.12      921.38     40.87 o 
   4  -6   1     4680.30     4685.71     90.53 o 
   5  -6   1       87.74       94.14     28.62 o 
   6  -6   1        4.29        0.00     20.61 o 
   7  -6   1     1183.17     1085.96     58.66 o 
   8  -6   1     1163.72     1230.90     64.97 o 
   9  -6   1     1500.37     1500.00    153.78 o 
  10  -6   1      273.33      223.34     93.18 o 
  11  -6   1       19.40       62.32     33.55 o 
  12  -6   1      114.01       90.99     71.43 o 
 -10  -5   1       98.79       50.54     51.14 o 
  -9  -5   1      264.76      244.32     62.84 o 
  -8  -5   1      734.53      797.56     54.90 o 
  -7  -5   1      778.40      724.06     50.97 o 
  -6  -5   1      165.15      156.31     42.77 o 
  -5  -5   1      738.90      774.39     46.38 o 
  -4  -5   1     2153.74     2157.25     50.45 o 
  -3  -5   1     3736.33     3618.47     64.68 o 
  -2  -5   1     4021.13     3982.31     66.52 o 
  -1  -5   1     1973.72     1957.55     40.66 o 
   0  -5   1     1091.89     1105.27     29.84 o 
   1  -5   1     4878.13     4990.08     77.41 o 
   2  -5   1     1899.80     1853.23     50.65 o 
   3  -5   1     6903.50     7035.68    104.93 o 
   4  -5   1      780.93      770.01     33.69 o 
   5  -5   1     1699.11     1692.09     44.35 o 
   6  -5   1     1864.76     1834.14     49.10 o 
   7  -5   1     2345.74     2421.00     81.31 o 
   8  -5   1      285.60      308.03     42.44 o 
   9  -5   1        0.65        0.00     60.58 o 
  10  -5   1       83.13       87.19     71.17 o 
  11  -5   1      329.47      355.14     51.14 o 
  12  -5   1      325.21      274.77     50.30 o 
 -11  -4   1      131.29       50.91     51.51 o 
 -10  -4   1      412.34      400.07     49.42 o 
  -9  -4   1      350.13      438.84     88.24 o 
  -8  -4   1       51.50       85.92     30.03 o 
  -7  -4   1      342.74      292.01     38.11 o 
  -6  -4   1     1505.69     1563.96     50.78 o 
  -5  -4   1     2505.71     2462.47    115.61 o 
  -4  -4   1      687.46      639.44     29.35 o 
  -3  -4   1      473.95      482.25     23.19 o 
  -2  -4   1     1553.75     1551.87     33.53 o 
  -1  -4   1     3810.96     3806.06     59.82 o 
   0  -4   1      729.06      733.63     22.33 o 
   1  -4   1     5971.31     5873.61     84.17 o 
   2  -4   1     5258.85     5022.04     76.29 o 
   3  -4   1     1346.25     1402.77     35.07 o 
   4  -4   1     2416.08     2257.12     47.24 o 
   5  -4   1      247.98      179.82     17.38 o 
   6  -4   1      159.10      121.46     17.99 o 
   7  -4   1        4.46       16.20     20.20 o 
   8  -4   1      588.10      512.80     58.76 o 
   9  -4   1     1251.64     1356.15     70.42 o 
  10  -4   1      329.30      400.70     83.32 o 
  11  -4   1      150.89      118.51     38.23 o 
  12  -4   1        0.53       17.12     34.18 o 
 -11  -3   1       20.78      116.04     38.25 o 
 -10  -3   1        0.07        0.00     27.36 o 
  -9  -3   1        0.76        1.02     27.30 o 
  -8  -3   1      332.70      342.93     40.49 o 
  -7  -3   1      729.63      718.63     39.58 o 
  -6  -3   1     2024.84     1953.13     54.34 o 
  -5  -3   1       83.28      108.53     23.48 o 
  -4  -3   1       41.08       23.49     14.83 o 
  -3  -3   1     1052.68     1012.73     29.35 o 
  -2  -3   1     6503.22     6291.49     87.39 o 
  -1  -3   1       73.88       58.30      8.26 o 
   0  -3   1     2083.39     2029.24     36.72 o 
   1  -3   1     3601.49     3596.78     67.43 o 
   2  -3   1     2872.25     2791.53     50.31 o 
   3  -3   1      187.65      125.32     12.74 o 
   4  -3   1     1385.85     1361.72     34.09 o 
   5  -3   1      994.23     1035.37     55.54 o 
   6  -3   1      347.38      328.42     23.50 o 
   7  -3   1     3520.95     3577.21    105.76 o 
   8  -3   1      117.96      111.59     36.38 o 
   9  -3   1      822.66      990.66     85.69 o 
  10  -3   1      143.46      171.20     39.73 o 
  11  -3   1       93.95        0.00     33.78 o 
  12  -3   1      183.23      182.88     49.59 o 
 -11  -2   1      147.46       90.24     35.72 o 
 -10  -2   1      397.34      369.56     46.00 o 
  -9  -2   1      353.12      372.46     44.11 o 
  -8  -2   1       40.25        0.00     25.31 o 
  -7  -2   1      269.80      247.32     32.81 o 
  -6  -2   1        2.48       29.69     17.63 o 
  -5  -2   1     2499.15     2462.89     54.75 o 
  -4  -2   1     7272.81     7615.60    141.99 o 
  -3  -2   1     4872.60     4900.53     74.19 o 
  -2  -2   1     9181.20     8893.02    115.34 o 
  -1  -2   1     7271.85     7562.15    121.19 o 
   0  -2   1     8507.13     8128.71    102.03 o 
   1  -2   1      493.28      501.81     16.42 o 
   2  -2   1     1907.73     2048.49     36.90 o 
   3  -2   1     8135.40     8426.45    112.94 o 
   4  -2   1      179.24      165.05     15.69 o 
   5  -2   1      649.76      676.67     27.49 o 
   6  -2   1     3080.76     3097.47     63.79 o 
   7  -2   1     1204.13     1244.54     54.48 o 
   8  -2   1        0.71        9.37     18.10 o 
   9  -2   1       20.73       48.33     42.23 o 
  10  -2   1      482.35      497.38     54.54 o 
  11  -2   1      266.26      351.43     49.48 o 
  12  -2   1      118.52       53.64     39.17 o 
 -12  -1   1       84.33      186.88     62.36 o 
 -11  -1   1      199.23      282.74     64.00 o 
 -10  -1   1      499.78      514.43     42.17 o 
  -9  -1   1       44.96       41.11     23.08 o 
  -8  -1   1        1.18        0.00     20.06 o 
  -7  -1   1      782.11      832.97     53.31 o 
  -6  -1   1     3369.28     3433.76     70.65 o 
  -5  -1   1     1232.07     1243.09     66.06 o 
  -4  -1   1      556.97      549.19     29.53 o 
  -3  -1   1       12.85        2.83     12.13 o 
  -2  -1   1     5319.97     5186.54     71.73 o 
  -1  -1   1     6021.01     6256.31     98.14 o 
   1  -1   1     1394.97     1450.56     30.25 o 
   2  -1   1       86.38       43.74     10.04 o 
   3  -1   1     6436.03     6207.77    100.09 o 
   4  -1   1     8718.74     8703.43    120.67 o 
   5  -1   1     1589.66     1729.29     43.33 o 
   6  -1   1      177.16      171.14     20.11 o 
   7  -1   1        2.77       22.60     17.57 o 
   8  -1   1       84.54      106.74     23.85 o 
   9  -1   1     2643.05     2449.70     93.91 o 
  10  -1   1      697.48      751.26     60.05 o 
  11  -1   1      167.13      142.48     44.80 o 
  12  -1   1        6.04        0.00     34.80 o 
 -12   0   1      216.64      274.91     50.09 o 
 -11   0   1        0.39        0.00     31.46 o 
 -10   0   1      101.30      147.39     28.63 o 
  -9   0   1      197.38      202.77     29.48 o 
  -8   0   1     1255.33     1305.62     49.24 o 
  -7   0   1     3178.20     3329.04    101.16 o 
  -6   0   1     1564.10     1526.77     53.72 o 
  -5   0   1      372.47      380.32     23.62 o 
  -4   0   1     2456.18     2494.64     48.70 o 
  -3   0   1      942.77      873.51     53.68 o 
  -2   0   1    13600.12    13652.09    166.59 o 
  -1   0   1    10557.26    11043.69    163.32 o 
   0   0   1       47.59       12.56      5.03 o 
   1   0   1    11829.13    11349.91    171.57 o 
   2   0   1     4382.87     4283.14     61.46 o 
   3   0   1    16051.88    16374.57    203.04 o 
   4   0   1     1750.10     1830.22     41.09 o 
   5   0   1        2.56        0.00     12.87 o 
   6   0   1      618.15      575.41     34.88 o 
   7   0   1     1103.67     1028.10     42.81 o 
   8   0   1     2953.15     3120.25     76.91 o 
   9   0   1      301.28      379.70     36.16 o 
  10   0   1       13.05       31.22     32.55 o 
  11   0   1       57.49        0.00     33.61 o 
  12   0   1       66.35      114.89     86.30 o 
 -12   1   1       28.53        3.73     35.28 o 
 -11   1   1      346.40      254.26     56.41 o 
 -10   1   1     1438.35     1456.63     57.42 o 
  -9   1   1     2214.16     2198.53     66.68 o 
  -8   1   1     1506.83     1551.28     53.52 o 
  -7   1   1      228.80      229.50     25.29 o 
  -6   1   1      780.88      824.75     34.18 o 
  -5   1   1     3706.12     3762.91     68.56 o 
  -4   1   1     4608.65     4525.85     72.89 o 
  -3   1   1      302.60      325.32     19.44 o 
  -2   1   1     1460.25     1564.35     30.17 o 
  -1   1   1     1126.61     1026.24     27.57 o 
   0   1   1    16237.66    16580.01    245.31 o 
   1   1   1    16943.48    17127.52    205.28 o 
   2   1   1    11637.93    11825.45    147.99 o 
   3   1   1      833.55      862.59     35.11 o 
   4   1   1     2575.84     2646.98     52.66 o 
   5   1   1     1299.02     1353.34     40.21 o 
   6   1   1      640.96      699.23     34.74 o 
   7   1   1      712.72      727.63     40.19 o 
   8   1   1      201.95      175.01     48.23 o 
   9   1   1      555.29      656.27     42.39 o 
  10   1   1      563.54      501.28     52.60 o 
  11   1   1      326.66      257.38     92.34 o 
 -12   2   1      296.84      346.28     52.94 o 
 -11   2   1      609.93      604.30     90.96 o 
 -10   2   1      595.72      595.19     53.61 o 
  -9   2   1      253.43      224.07     33.31 o 
  -8   2   1       46.98       61.22     21.02 o 
  -7   2   1     1182.31     1267.83     44.25 o 
  -6   2   1     7453.26     7469.17    117.40 o 
  -5   2   1     4734.16     4568.98     78.38 o 
  -4   2   1      371.93      336.73     35.27 o 
  -3   2   1      324.46      351.10     19.67 o 
  -2   2   1     3822.57     3784.82     69.90 o 
  -1   2   1    13315.08    13852.71    203.76 o 
   0   2   1     1434.96     1372.40     25.30 o 
   1   2   1      267.03      217.43     13.62 o 
   2   2   1      447.98      521.05     27.36 o 
   3   2   1     5898.56     5866.75    113.27 o 
   4   2   1     7506.75     7282.63    139.97 o 
   5   2   1      200.74      180.70     22.26 o 
   6   2   1      331.34      343.68     28.72 o 
   7   2   1       43.58       92.98     28.89 o 
   8   2   1      158.64      195.92     30.38 o 
   9   2   1      444.44      505.30     40.91 o 
  10   2   1       41.79       27.86     76.72 o 
 -12   3   1      261.80      272.27     49.06 o 
 -11   3   1      191.32      166.75     42.24 o 
 -10   3   1        7.16        0.00     40.31 o 
  -9   3   1      586.99      625.34     40.21 o 
  -8   3   1      998.70     1038.21     45.00 o 
  -7   3   1     6120.48     6113.52    106.94 o 
  -6   3   1        0.37       14.49     13.90 o 
  -5   3   1      111.61      113.50     30.76 o 
  -4   3   1     4787.17     4889.43     84.30 o 
  -3   3   1     2221.81     2199.80     67.27 o 
  -2   3   1    18385.66    18822.14    230.34 o 
  -1   3   1      425.06      434.65     19.41 o 
   0   3   1        1.19        8.33      7.95 o 
   1   3   1      838.22      827.61     22.68 o 
   2   3   1     1386.90     1318.66     38.04 o 
   3   3   1     3365.00     3301.78     76.38 o 
   4   3   1      302.96      301.13     22.07 o 
   5   3   1     1383.40     1366.25     73.59 o 
   7   3   1       35.70       41.84     34.26 o 
   8   3   1      763.72      805.09     80.63 o 
   9   3   1       69.98      100.81     32.31 o 
  10   3   1      121.08      165.60     56.58 o 
 -12   4   1        1.00        0.00     54.30 o 
 -11   4   1      262.47      283.49     46.07 o 
 -10   4   1      660.02      665.17     61.63 o 
  -9   4   1      747.69      690.25     57.29 o 
  -8   4   1     1141.90     1032.77     60.49 o 
  -7   4   1      714.97      695.75     35.11 o 
  -6   4   1     1306.92     1261.31     41.26 o 
  -5   4   1      667.59      562.10     41.21 o 
  -4   4   1     3737.35     3650.44     81.67 o 
  -3   4   1     2930.92     2986.10     55.74 o 
  -2   4   1      354.88      410.45     23.80 o 
  -1   4   1      531.50      471.79     20.21 o 
   0   4   1     2482.47     2449.44     73.63 o 
   1   4   1     2286.27     2357.79     44.33 o 
   2   4   1       21.90       20.80      9.72 o 
   3   4   1      152.36      152.48     16.45 o 
   4   4   1      445.02      404.50     32.42 o 
   5   4   1     1027.50     1082.86     40.36 o 
   6   4   1      355.35      407.62     31.92 o 
   7   4   1      388.68      370.01     33.94 o 
   8   4   1       59.97       41.78     43.72 o 
   9   4   1      250.59      282.52     61.27 o 
  10   4   1      108.15      102.31     52.03 o 
 -12   5   1      251.98      222.14     46.71 o 
 -11   5   1      414.37      452.62     54.63 o 
 -10   5   1      122.94      101.93     34.47 o 
  -9   5   1      102.62       95.29     33.31 o 
  -8   5   1      687.60      672.35     38.65 o 
  -7   5   1     2868.41     2751.17     66.46 o 
  -6   5   1     1406.52     1249.62     42.65 o 
  -5   5   1      867.16      844.27     33.68 o 
  -4   5   1      258.33      257.63     20.66 o 
  -3   5   1     2977.98     2872.24     63.85 o 
  -2   5   1     9634.71     9587.38    132.92 o 
  -1   5   1     5514.81     5162.23     80.25 o 
   0   5   1     1089.55     1098.22     30.79 o 
   1   5   1        4.23       17.79     12.60 o 
   2   5   1     3056.97     3041.29     56.96 o 
   3   5   1     2160.79     2292.46     52.08 o 
   4   5   1     2187.25     2260.43     53.99 o 
   5   5   1      649.51      700.81     42.17 o 
   6   5   1       66.39       67.09     48.75 o 
   7   5   1      410.30      323.74     61.39 o 
   8   5   1      275.26      313.60     66.53 o 
   9   5   1      172.84      200.41     60.83 o 
  10   5   1       32.25       17.18     48.23 o 
 -12   6   1       56.70       14.02     36.22 o 
 -11   6   1        5.07        4.21     46.42 o 
 -10   6   1      300.84      297.41     44.50 o 
  -9   6   1     1179.26     1176.88     64.54 o 
  -8   6   1      542.41      620.24     38.68 o 
  -7   6   1      624.27      568.54     35.89 o 
  -6   6   1        8.66       13.44     20.84 o 
  -5   6   1      776.92      805.54     42.90 o 
  -4   6   1     6175.71     6356.53    104.39 o 
  -3   6   1     2059.35     1961.87     48.10 o 
  -2   6   1     6007.25     5905.69    167.71 o 
  -1   6   1      278.15      299.87     20.93 o 
   0   6   1     1181.07     1113.70     33.51 o 
   1   6   1     3175.64     3198.56     61.02 o 
   2   6   1     1518.52     1535.59     40.73 o 
   3   6   1      843.83      834.66     32.35 o 
   4   6   1      409.98      371.43     27.79 o 
   5   6   1      619.49      829.07     87.89 o 
   6   6   1      735.12      663.47     80.13 o 
   7   6   1      525.32      628.85     83.12 o 
   8   6   1      241.74      160.53     60.08 o 
   9   6   1        2.94        6.04     53.19 o 
 -12   7   1      135.32      119.63     42.68 o 
 -11   7   1      654.28      570.94     60.35 o 
 -10   7   1     1673.23     1671.69     81.45 o 
  -9   7   1      532.82      547.48     52.14 o 
  -8   7   1      120.93       92.29     31.13 o 
  -7   7   1      663.14      595.81     53.25 o 
  -6   7   1     1355.30     1153.25     57.60 o 
  -5   7   1     2087.88     2087.99     56.48 o 
  -4   7   1      296.44      326.85     26.77 o 
  -3   7   1       46.44       49.95     16.92 o 
  -2   7   1     1456.51     1484.17     42.82 o 
  -1   7   1     2768.21     2762.20     58.51 o 
   0   7   1     2839.98     2869.88     59.69 o 
   1   7   1      136.35      139.10     39.63 o 
   2   7   1      724.10      731.46     60.76 o 
   3   7   1       91.15       52.07     50.84 o 
   4   7   1      587.60      590.42     78.01 o 
   5   7   1      400.78      374.80     71.30 o 
   6   7   1       41.07       67.16     48.86 o 
   7   7   1        9.47        0.00     41.00 o 
   8   7   1       21.60        0.00     50.35 o 
 -11   8   1      303.99      306.23     50.51 o 
 -10   8   1      207.12      224.19     42.37 o 
  -9   8   1       50.57       60.57     32.00 o 
  -8   8   1     1240.28     1226.27     65.31 o 
  -7   8   1     1138.57     1236.01     66.68 o 
  -6   8   1     1710.35     1741.50     68.92 o 
  -5   8   1      225.12      235.76     26.21 o 
  -4   8   1      418.17      460.93     32.91 o 
  -3   8   1     1010.79     1030.29     40.54 o 
  -2   8   1     1575.66     1397.14     81.84 o 
  -1   8   1      609.18      575.14     40.39 o 
   0   8   1      543.97      576.22     30.41 o 
   1   8   1      360.78      420.26     37.19 o 
   2   8   1     1463.17     1661.16    114.05 o 
   3   8   1     1618.59     1722.80    119.94 o 
   4   8   1      251.23      190.09     62.06 o 
   5   8   1        0.55        0.00     48.53 o 
   6   8   1      351.90      389.15     77.15 o 
   7   8   1      229.57      242.79     70.74 o 
 -11   9   1        4.94        0.00     34.07 o 
 -10   9   1      439.18      504.30     67.85 o 
  -9   9   1      450.33      487.22     58.35 o 
  -8   9   1       97.72      111.90     55.11 o 
  -7   9   1       91.99       75.23     29.61 o 
  -6   9   1        3.46        0.00     18.03 o 
  -5   9   1      374.64      365.85     37.32 o 
  -4   9   1      376.85      398.07     32.49 o 
  -3   9   1      363.96      418.55     32.42 o 
  -2   9   1      128.10      142.22     30.32 o 
  -1   9   1       55.30       50.27     25.27 o 
   0   9   1      422.64      396.09     74.24 o 
   1   9   1      465.22      473.98     79.39 o 
   2   9   1       95.57      104.77     53.00 o 
   3   9   1      166.21      132.05     55.20 o 
   4   9   1       14.53        0.00     49.79 o 
   5   9   1       68.72       63.10     57.85 o 
   6   9   1      334.51      323.41     76.52 o 
   7   9   1      263.58      232.65     73.46 o 
 -10  10   1      917.92      970.88     66.61 o 
  -9  10   1      312.72      373.93    108.44 o 
  -8  10   1       84.89       59.70     30.92 o 
  -7  10   1       58.24       68.56     29.22 o 
  -6  10   1      563.95      548.69     38.69 o 
  -5  10   1      397.79      440.40     35.50 o 
  -4  10   1       61.67       58.24     26.10 o 
  -3  10   1      689.24      618.23     58.39 o 
  -2  10   1      480.80      519.24     51.70 o 
  -1  10   1      701.38      780.32     90.35 o 
   0  10   1      400.54      345.25     71.34 o 
   1  10   1       18.86        6.97     49.20 o 
   2  10   1        1.88        0.00     39.69 o 
   3  10   1        2.37        0.00     49.38 o 
   4  10   1      213.04      270.78     73.95 o 
   5  10   1        3.73        0.00     50.09 o 
  -9  11   1       93.65      136.62     52.31 o 
  -8  11   1      337.37      392.19     48.56 o 
  -7  11   1      378.97      388.13     45.60 o 
  -6  11   1      870.07      914.37     52.75 o 
  -5  11   1       90.80      102.29     25.46 o 
  -4  11   1      606.86      557.36     49.60 o 
  -3  11   1     1090.73     1097.65     62.55 o 
  -2  11   1      604.79      722.96     89.04 o 
  -1  11   1      145.67       28.66     54.53 o 
   0  11   1        0.18        0.00     50.95 o 
   1  11   1       90.95      110.17     61.61 o 
   2  11   1      111.04      123.15     63.81 o 
   3  11   1      520.35      480.65     84.61 o 
   4  11   1       25.72        0.00     56.73 o 
  -8  12   1      111.63      133.31     37.54 o 
  -7  12   1        1.82        8.19     27.91 o 
  -6  12   1      199.01       85.76     44.95 o 
  -5  12   1      523.22      500.50     51.26 o 
  -4  12   1      342.77      318.63     74.95 o 
  -3  12   1      372.80      479.72     82.26 o 
  -2  12   1        3.82        0.00     50.69 o 
  -1  12   1       84.11      141.59     62.36 o 
   0  12   1      289.55      148.27     68.28 o 
   1  12   1      151.33      165.67     68.73 o 
   2  12   1      192.10      255.50     76.07 o 
   3  12   1       34.84        0.00     53.97 o 
  -4  13   1       51.78       39.17     60.68 o 
  -3  13   1       37.56        0.00     59.08 o 
  -2  13   1      216.35      176.22     68.51 o 
  -1  13   1      237.84      344.76     82.41 o 
   0  13   1       31.20        0.00     56.58 o 
   2 -14   2      121.87       99.70     66.60 o 
  -2 -13   2      110.45      100.04     64.33 o 
  -1 -13   2       92.85      152.74     67.50 o 
   0 -13   2       76.97       81.74     60.90 o 
   1 -13   2       17.44        0.00     49.24 o 
   2 -13   2       98.63       87.81     57.73 o 
   4 -13   2      405.35      408.57     66.05 o 
   5 -13   2       24.84       40.63     41.60 o 
   6 -13   2        3.54        3.28     40.18 o 
   7 -13   2      305.67      251.28     57.25 o 
  -4 -12   2      228.27      227.36     72.94 o 
  -3 -12   2      165.09      239.66     71.49 o 
  -2 -12   2      181.23      146.29     62.80 o 
  -1 -12   2        1.74        0.00     46.18 o 
   0 -12   2      139.18      115.80     59.78 o 
   1 -12   2      590.65      601.90     85.84 o 
   2 -12   2      790.84      795.91     69.68 o 
   3 -12   2      336.22      359.16     45.10 o 
   4 -12   2       58.32       79.61     40.48 o 
   5 -12   2        0.37       29.00     37.64 o 
   6 -12   2      743.26      724.32     56.25 o 
   7 -12   2      507.43      579.11     55.37 o 
   8 -12   2      226.02      163.19     39.82 o 
  -5 -11   2      169.37      176.93     63.73 o 
  -4 -11   2      344.91      253.60     68.32 o 
  -3 -11   2      106.55      146.59     61.98 o 
  -2 -11   2       33.37      203.65     64.89 o 
  -1 -11   2      144.54      128.59     57.32 o 
   0 -11   2      948.40      911.70     92.69 o 
   1 -11   2      217.07      191.89     34.83 o 
   2 -11   2        0.10       34.98     36.45 o 
   3 -11   2      434.47      401.60     44.45 o 
   4 -11   2      362.86      260.30     50.99 o 
   5 -11   2     2054.82     1939.75     75.65 o 
   6 -11   2      756.61      732.42     68.84 o 
   7 -11   2      125.94      120.15     34.76 o 
   8 -11   2       22.64       42.93     30.48 o 
   9 -11   2      277.85      319.49     75.66 o 
  -6 -10   2      101.19        3.58     55.83 o 
  -5 -10   2       68.32      108.94     56.91 o 
  -4 -10   2        8.58        9.91     48.68 o 
  -3 -10   2     1156.24     1111.96     98.06 o 
  -2 -10   2      825.78      784.23     88.89 o 
  -1 -10   2      566.66      642.59     46.50 o 
   0 -10   2       58.18       81.18     26.94 o 
   1 -10   2      249.70      278.50     46.89 o 
   2 -10   2     1317.29     1383.45     63.82 o 
   3 -10   2     1275.61     1390.61     82.50 o 
   4 -10   2     1201.83     1261.43     49.49 o 
   5 -10   2      152.00      209.55     33.58 o 
   6 -10   2      100.14      102.53     29.96 o 
   7 -10   2     1051.21     1160.34     65.48 o 
   8 -10   2      605.74      686.46     56.17 o 
   9 -10   2      320.80      317.75     45.84 o 
  10 -10   2       24.69       84.93     37.71 o 
  -7  -9   2       56.47        0.00     54.86 o 
  -6  -9   2        3.03        0.00     45.58 o 
  -5  -9   2      189.07      110.36     57.40 o 
  -4  -9   2      902.98      796.98     87.22 o 
  -3  -9   2        5.05        0.00     20.87 o 
  -2  -9   2       30.44        5.51     22.39 o 
  -1  -9   2       20.33        0.00     29.43 o 
   0  -9   2      389.17      421.95     39.87 o 
   1  -9   2     1996.93     2005.99     71.11 o 
   2  -9   2     1336.53     1283.43     45.17 o 
   3  -9   2        0.57        0.00     15.72 o 
   4  -9   2       54.71       30.94     21.37 o 
   5  -9   2       35.32       46.48     26.71 o 
   6  -9   2      286.69      309.49     39.53 o 
   7  -9   2      577.73      636.87     50.61 o 
   8  -9   2       71.90       64.50     30.65 o 
   9  -9   2      124.68      176.67     59.80 o 
  10  -9   2      151.48      113.16     38.13 o 
  11  -9   2      503.38      531.83     95.06 o 
  -8  -8   2        9.52       28.70     53.15 o 
  -7  -8   2       33.57        0.00     46.33 o 
  -6  -8   2      177.85      236.67     63.77 o 
  -5  -8   2      586.30      586.64     47.29 o 
  -4  -8   2      137.32      136.68     29.51 o 
  -3  -8   2      223.02      189.04     31.42 o 
  -2  -8   2       91.53       87.81     44.82 o 
  -1  -8   2     1792.66     1831.65     65.56 o 
   0  -8   2     1872.17     1908.91     66.13 o 
   1  -8   2       26.43       20.61     28.37 o 
   2  -8   2      407.91      476.35     34.31 o 
   3  -8   2     1227.95     1111.75     40.63 o 
   4  -8   2      551.34      608.32     46.19 o 
   5  -8   2      877.04      928.36     67.34 o 
   6  -8   2        3.06        0.00     26.31 o 
   7  -8   2       34.61       42.72     27.36 o 
   8  -8   2      820.99      772.43     56.19 o 
   9  -8   2      668.40      642.46     58.75 o 
  10  -8   2      301.94      388.75     51.62 o 
  11  -8   2       41.24       47.97     37.96 o 
  -9  -7   2        0.15        0.00     47.07 o 
  -8  -7   2      138.58       94.89     55.31 o 
  -7  -7   2      129.24      106.71     53.93 o 
  -6  -7   2      157.27      164.99     31.87 o 
  -5  -7   2        0.35        0.00     22.91 o 
  -4  -7   2      319.14      320.03     36.07 o 
  -3  -7   2     1256.59     1286.82     55.42 o 
  -2  -7   2     1842.13     1885.75     64.22 o 
  -1  -7   2     2336.36     2251.45     49.30 o 
   0  -7   2      269.03      257.51     29.69 o 
   1  -7   2      141.02      122.39     19.51 o 
   2  -7   2      347.22      361.09     28.27 o 
   3  -7   2     1722.09     1741.70     46.70 o 
   4  -7   2     1641.14     1658.06     46.96 o 
   5  -7   2      530.37      550.80     36.92 o 
   6  -7   2     1709.06     1678.55     68.62 o 
   7  -7   2     1012.99      996.35     59.81 o 
   8  -7   2      638.96      580.94     55.24 o 
   9  -7   2      136.43      146.44     36.95 o 
  10  -7   2       16.54       43.78     31.53 o 
  11  -7   2      219.80      200.17     44.87 o 
 -10  -6   2      178.03       91.54     60.23 o 
  -9  -6   2      245.34      250.91     64.78 o 
  -8  -6   2      310.11      241.63     57.47 o 
  -7  -6   2        2.24        2.83     25.67 o 
  -6  -6   2      571.44      574.63     45.34 o 
  -5  -6   2      859.77      873.31    106.30 o 
  -4  -6   2     2107.46     2063.59     94.60 o 
  -3  -6   2     3623.15     3642.73     90.10 o 
  -2  -6   2        0.61        9.83      9.45 o 
  -1  -6   2       23.93       74.30     21.91 o 
   0  -6   2     1184.08     1129.08     31.98 o 
   1  -6   2     2221.03     2125.12     46.49 o 
   2  -6   2     1125.92     1079.89     33.78 o 
   3  -6   2       40.00       48.57     14.49 o 
   4  -6   2       89.46       84.83     16.48 o 
   5  -6   2     1680.74     1653.27     46.81 o 
   6  -6   2     2054.53     2058.98     73.10 o 
   7  -6   2     1081.62     1006.20     56.77 o 
   8  -6   2      272.45      347.26     42.75 o 
   9  -6   2       36.74        0.00     76.91 o 
  10  -6   2      461.88      497.43     54.83 o 
  11  -6   2      277.79      256.09     47.48 o 
  12  -6   2      286.11      253.91     67.87 o 
 -10  -5   2      257.79      304.29     69.06 o 
  -9  -5   2      281.60      218.77     64.20 o 
  -8  -5   2        2.74        9.09     26.43 o 
  -7  -5   2     1343.93     1404.62    123.28 o 
  -6  -5   2     1970.94     1950.54    171.56 o 
  -5  -5   2      452.21      433.13     38.29 o 
  -4  -5   2      190.68      227.01     19.57 o 
  -3  -5   2        7.18        9.74     10.97 o 
  -2  -5   2     8231.25     8402.14    116.61 o 
  -1  -5   2     7264.73     7331.58    103.07 o 
   0  -5   2     6249.93     6167.26     89.83 o 
   1  -5   2     5868.90     5489.05    399.90 o 
   2  -5   2      502.49      475.01     23.77 o 
   3  -5   2      293.32      279.52     21.12 o 
   4  -5   2     5017.47     5242.17     85.54 o 
   5  -5   2     3180.75     3287.64     86.71 o 
   6  -5   2       91.96      120.06     18.13 o 
   7  -5   2      274.94      267.25     36.20 o 
   8  -5   2     1730.48     1732.36     76.16 o 
   9  -5   2      611.06      588.76     53.84 o 
  10  -5   2      436.60      372.16     59.82 o 
  11  -5   2      102.85       79.66     35.76 o 
  12  -5   2      117.75      129.34     44.54 o 
 -11  -4   2        2.34       31.61     34.05 o 
 -10  -4   2      185.34      187.65     39.14 o 
  -9  -4   2      288.24      268.89     41.16 o 
  -8  -4   2      978.01      853.70     53.84 o 
  -7  -4   2     1065.89     1017.60     57.48 o 
  -6  -4   2      591.67      659.47     44.87 o 
  -5  -4   2     1980.71     2009.85     62.03 o 
  -4  -4   2     6073.49     6339.12     97.92 o 
  -3  -4   2     5259.74     5202.29    106.78 o 
  -2  -4   2     5506.54     5374.23    121.43 o 
  -1  -4   2     2196.41     2194.87     38.95 o 
   0  -4   2     2546.04     2556.91     44.71 o 
   1  -4   2     5451.91     5458.26     79.62 o 
   2  -4   2      101.70       64.91     11.91 o 
   3  -4   2     1826.73     1850.62     39.48 o 
   4  -4   2      922.18      856.09     27.29 o 
   5  -4   2      150.76      143.51     17.94 o 
   6  -4   2     1730.61     1570.28     51.59 o 
   7  -4   2      796.69      809.79     58.85 o 
   8  -4   2       91.27      109.17     32.94 o 
   9  -4   2        0.63       37.67     35.15 o 
  10  -4   2        2.46        0.00     33.51 o 
  11  -4   2      198.43      207.29     44.32 o 
  12  -4   2      144.84      183.90     50.76 o 
 -11  -3   2      251.12      241.96     67.41 o 
 -10  -3   2      305.62      289.05     42.59 o 
  -9  -3   2      802.41      727.36     54.09 o 
  -8  -3   2      261.26      223.75     46.20 o 
  -7  -3   2        3.37       51.21     21.52 o 
  -6  -3   2      227.84      267.63     30.45 o 
  -5  -3   2      995.53      857.52     34.05 o 
  -4  -3   2     1110.60     1066.24     33.14 o 
  -3  -3   2     8125.71     8098.05    111.86 o 
  -2  -3   2     6563.75     6560.62    172.81 o 
  -1  -3   2     1971.57     1956.98     48.63 o 
   0  -3   2    36804.36    36215.54    424.32 o 
   1  -3   2     2258.29     2301.13     41.17 o 
   2  -3   2      847.71      790.12     29.36 o 
   3  -3   2      858.68      886.07     39.99 o 
   4  -3   2       77.32       57.92     14.27 o 
   5  -3   2     1023.90      936.30     30.05 o 
   6  -3   2     1818.67     1802.20     45.93 o 
   7  -3   2        0.60        0.00     15.89 o 
   8  -3   2      367.57      370.77     92.34 o 
   9  -3   2      244.96      258.29     59.63 o 
  10  -3   2     1471.89     1422.26     76.66 o 
  11  -3   2       70.30        5.18     33.11 o 
  12  -3   2       48.68       80.15     41.17 o 
 -11  -2   2      104.95      111.74     36.45 o 
 -10  -2   2       39.53        0.00     26.17 o 
  -9  -2   2        1.75        0.00     19.89 o 
  -8  -2   2      242.34      247.39     29.81 o 
  -7  -2   2      574.46      650.79     37.95 o 
  -6  -2   2     1167.90     1182.30     40.88 o 
  -5  -2   2      408.83      418.81     26.64 o 
  -4  -2   2     1232.11     1394.48     36.13 o 
  -3  -2   2      710.37      737.04     23.71 o 
  -2  -2   2     8716.90     8779.67    113.90 o 
  -1  -2   2       92.45      109.93     14.01 o 
   0  -2   2     1043.18     1005.42     25.24 o 
   1  -2   2    13371.67    13260.74    163.14 o 
   2  -2   2     2434.80     2424.01     55.76 o 
   3  -2   2     8313.75     7931.14    107.15 o 
   4  -2   2     4948.25     4962.36     77.00 o 
   5  -2   2     3358.84     3484.60     70.90 o 
   6  -2   2        0.81       23.50     14.15 o 
   7  -2   2     1403.72     1305.24     44.32 o 
   8  -2   2      660.29      745.04     99.68 o 
   9  -2   2      323.28      355.03     92.04 o 
  10  -2   2      236.46      218.94     41.77 o 
  11  -2   2       19.52        0.00     32.17 o 
  12  -2   2      102.82       88.07     41.65 o 
 -12  -1   2      431.22      421.06     73.72 o 
 -11  -1   2       34.95       13.14     50.89 o 
 -10  -1   2      361.98      415.49     40.02 o 
  -9  -1   2      854.90      861.09     46.50 o 
  -8  -1   2      722.31      643.25     40.38 o 
  -7  -1   2      468.45      519.41     33.18 o 
  -6  -1   2        0.27        0.00     11.11 o 
  -5  -1   2      484.55      422.40     32.20 o 
  -4  -1   2     5764.79     5898.14     89.51 o 
  -3  -1   2     6602.07     6683.59     93.32 o 
  -2  -1   2     1380.60     1314.24     33.33 o 
  -1  -1   2     1911.84     1985.38     30.77 o 
   0  -1   2     3924.35     3897.30     63.62 o 
   1  -1   2     4083.67     4116.59     70.07 o 
   2  -1   2      109.22       98.45     10.08 o 
   3  -1   2     2399.70     2397.64     43.53 o 
   4  -1   2      465.83      450.55     28.07 o 
   5  -1   2      197.52      208.85     26.54 o 
   6  -1   2     2284.47     2231.55     53.26 o 
   7  -1   2      573.41      591.10     34.92 o 
   8  -1   2      617.04      704.83     39.63 o 
   9  -1   2       15.29       41.37     28.97 o 
  10  -1   2       23.04       55.48     34.27 o 
  11  -1   2      208.06      218.46     44.77 o 
  12  -1   2      306.63      258.92     50.41 o 
 -12   0   2       22.08       53.11     49.79 o 
 -11   0   2       37.00       53.75     29.47 o 
 -10   0   2      487.79      517.06     39.50 o 
  -9   0   2     2011.35     1933.18     84.71 o 
  -8   0   2      116.26      110.27     31.81 o 
  -7   0   2       65.65       74.71     19.86 o 
  -6   0   2      421.97      398.96     26.82 o 
  -5   0   2     5341.07     5467.43     89.13 o 
  -4   0   2     2680.11     2709.44     52.01 o 
  -3   0   2      109.72      118.65     13.09 o 
  -2   0   2     1318.39     1428.20     28.43 o 
  -1   0   2      597.00      596.91     14.24 o 
   0   0   2    14029.23    13725.44    200.31 o 
   1   0   2     1660.77     1647.20     27.90 o 
   2   0   2     7864.41     7858.60    179.09 o 
   3   0   2    18100.87    17570.55    319.81 o 
   4   0   2     7843.02     7709.81    110.96 o 
   5   0   2     1581.40     1601.21     53.05 o 
   6   0   2      877.93      980.76     53.06 o 
   7   0   2        6.87        0.00     26.83 o 
   8   0   2       47.44       49.32     29.67 o 
   9   0   2     1127.42     1104.54     65.10 o 
  10   0   2      832.06      855.04     61.79 o 
  11   0   2       83.93       67.14     37.02 o 
 -12   1   2      468.89      520.35     81.74 o 
 -11   1   2      298.72      208.63     44.50 o 
 -10   1   2       59.69       57.22     23.70 o 
  -9   1   2      268.76      276.44     32.66 o 
  -8   1   2     2127.04     2117.46     60.63 o 
  -7   1   2     3096.36     3208.64     70.99 o 
  -6   1   2     2862.11     2910.90     62.60 o 
  -5   1   2      319.82      284.98     21.41 o 
  -4   1   2     1646.05     1711.64     39.89 o 
  -3   1   2     1950.63     2047.79     41.04 o 
  -2   1   2     2331.34     2435.92     53.62 o 
  -1   1   2    13991.26    13461.76    163.53 o 
   0   1   2      232.18      240.00     29.20 o 
   1   1   2     2811.79     2870.27     43.98 o 
   2   1   2        9.73       19.02     11.32 o 
   3   1   2    13763.91    14071.88    216.98 o 
   4   1   2      781.42      813.53     38.82 o 
   5   1   2      426.35      378.29     28.70 o 
   6   1   2      287.94      303.20     26.58 o 
   7   1   2      247.57      314.28     30.55 o 
   8   1   2     1913.03     1970.67     61.23 o 
   9   1   2      241.60      248.05     40.86 o 
  10   1   2        0.35        0.00     28.89 o 
  11   1   2       43.39       57.40     59.45 o 
 -12   2   2       55.58       86.83     38.59 o 
 -11   2   2        5.64        0.00     31.20 o 
 -10   2   2     1682.61     1694.08     61.17 o 
  -9   2   2     1858.25     1864.21     88.91 o 
  -8   2   2     1281.30     1307.58     48.88 o 
  -7   2   2      931.16      975.53     40.60 o 
  -6   2   2       17.52        7.38     22.64 o 
  -5   2   2     2079.37     2204.36     54.42 o 
  -4   2   2     5347.85     5415.90     94.20 o 
  -3   2   2     3752.35     3631.89     60.46 o 
  -2   2   2       69.00       78.68     18.26 o 
  -1   2   2     7686.06     7660.93    100.14 o 
   0   2   2     1326.32     1374.91     54.81 o 
   1   2   2     9049.74     9580.92    123.28 o 
   2   2   2     5436.37     5436.80     78.82 o 
   3   2   2     1234.32     1360.74     48.71 o 
   4   2   2      694.19      690.87     29.19 o 
   5   2   2     1905.96     2025.73     59.39 o 
   6   2   2       38.68       38.81     26.96 o 
   7   2   2     1098.56     1088.61    129.87 o 
   8   2   2        1.48        0.00     21.50 o 
   9   2   2      123.95       97.99     26.78 o 
  10   2   2        1.31        0.00     55.24 o 
 -12   3   2       57.96       88.64     37.42 o 
 -11   3   2      453.48      440.98     53.71 o 
 -10   3   2      198.14      197.02     29.60 o 
  -9   3   2      295.17      328.40     32.18 o 
  -8   3   2        6.35       11.74     19.32 o 
  -7   3   2     3680.39     3807.91     79.16 o 
  -6   3   2     2120.43     2153.54     79.70 o 
  -5   3   2     7505.81     7420.85    113.64 o 
  -4   3   2    12088.79    12034.96    161.71 o 
  -3   3   2        1.46        6.04      9.72 o 
  -2   3   2      494.35      480.18     21.62 o 
  -1   3   2      273.39      220.19     18.66 o 
   0   3   2     2064.18     2140.78     37.55 o 
   1   3   2     2351.58     2361.71     48.91 o 
   2   3   2      311.11      266.43     24.44 o 
   3   3   2     5060.88     5280.64     83.35 o 
   4   3   2     2042.83     2142.66     98.14 o 
   5   3   2      303.84      333.93     26.16 o 
   6   3   2      578.51      629.30     47.08 o 
   7   3   2        0.72        0.00     21.63 o 
   8   3   2       23.65       25.60     31.22 o 
   9   3   2       59.51       62.21     44.84 o 
 -12   4   2      246.93      165.85     41.97 o 
 -11   4   2      162.75      108.59     37.16 o 
 -10   4   2       42.99        3.56     28.21 o 
  -9   4   2        5.45       18.77     20.82 o 
  -8   4   2      486.13      503.04     35.37 o 
  -7   4   2     4163.27     4059.38     83.01 o 
  -6   4   2      819.42      752.26     44.37 o 
  -5   4   2       19.38        9.81     12.36 o 
  -4   4   2      165.78      261.73     23.31 o 
  -3   4   2     3026.80     2981.29     56.30 o 
  -2   4   2     6906.61     6854.61    107.33 o 
  -1   4   2     2561.42     2516.06     46.36 o 
   0   4   2        3.55        9.29     12.29 o 
   1   4   2      770.12      818.62     23.96 o 
   2   4   2      487.68      451.23     23.60 o 
   3   4   2     1456.04     1443.40     38.54 o 
   4   4   2       35.64       34.21     15.53 o 
   5   4   2       28.20       17.94     22.00 o 
   6   4   2      497.97      576.67     62.15 o 
   7   4   2      538.67      488.37     69.06 o 
   8   4   2      474.20      387.33     66.34 o 
   9   4   2       48.08       22.33     43.38 o 
 -12   5   2        7.45        0.00     31.43 o 
 -11   5   2      197.71      256.14     44.99 o 
 -10   5   2      719.58      714.01     58.06 o 
  -9   5   2      281.91      335.69     32.74 o 
  -8   5   2      421.07      440.55     43.06 o 
  -7   5   2      109.19      144.19     32.24 o 
  -6   5   2      220.78      251.34     24.14 o 
  -5   5   2     1082.90     1035.02     37.79 o 
  -4   5   2      559.63      446.69     25.72 o 
  -3   5   2     1625.09     1601.85     44.91 o 
  -2   5   2      360.52      407.41     24.91 o 
  -1   5   2      539.78      530.56     23.21 o 
   0   5   2     1596.53     1610.97     37.70 o 
   1   5   2     2585.17     2691.34     78.01 o 
   2   5   2      413.63      455.31     22.48 o 
   3   5   2      220.07      184.26     19.53 o 
   4   5   2       39.92       33.17     16.94 o 
   5   5   2     1427.17     1462.63     65.20 o 
   6   5   2       61.52       51.49     60.64 o 
   7   5   2     1542.52     1340.70     99.74 o 
   8   5   2      178.69      133.73     52.37 o 
   9   5   2       12.13       48.79     48.34 o 
 -12   6   2      318.41      316.41     51.30 o 
 -11   6   2      825.63      760.41     86.64 o 
 -10   6   2      473.47      510.15     54.51 o 
  -9   6   2      402.56      374.49     45.71 o 
  -8   6   2      206.47      222.62     29.56 o 
  -7   6   2     2068.37     2071.10     59.68 o 
  -6   6   2     1863.72     1827.14     80.48 o 
  -5   6   2     2072.61     2031.81     90.40 o 
  -4   6   2        1.06        0.00     13.04 o 
  -3   6   2      789.25      715.36     31.38 o 
  -2   6   2      721.45      716.72     52.95 o 
  -1   6   2     6442.34     6492.03    100.21 o 
   0   6   2     3418.94     3421.39     68.01 o 
   1   6   2      551.17      623.32     25.62 o 
   2   6   2      793.47      773.84     32.65 o 
   3   6   2     1317.84     1304.30     56.60 o 
   4   6   2     1831.60     1890.05     70.94 o 
   5   6   2       20.84       34.96     48.38 o 
   6   6   2       27.32        0.00     42.56 o 
   7   6   2       22.16        0.00     43.50 o 
   8   6   2      119.44       50.32     51.88 o 
   9   6   2      217.86      243.12     68.17 o 
 -12   7   2      407.61      373.84     55.00 o 
 -11   7   2       93.53       22.99     52.44 o 
 -10   7   2       43.26       31.60     47.43 o 
  -9   7   2      314.32      231.87     39.11 o 
  -8   7   2      437.56      409.71     40.16 o 
  -7   7   2     1726.49     1777.37     57.19 o 
  -6   7   2      789.79      838.75     50.11 o 
  -5   7   2      427.94      440.61     32.24 o 
  -4   7   2     1297.43     1310.79     47.60 o 
  -3   7   2     2373.07     2384.42     57.23 o 
  -2   7   2     1268.03     1307.29     48.37 o 
  -1   7   2       77.54       58.73     20.37 o 
   0   7   2        6.71       20.09     12.74 o 
   1   7   2     1465.00     1542.14     60.45 o 
   2   7   2      304.77      357.74     37.65 o 
   3   7   2      510.90      491.18     85.87 o 
   4   7   2      117.27      105.81     51.73 o 
   5   7   2        1.68        0.00     42.27 o 
   6   7   2     1124.95     1061.83     98.51 o 
   7   7   2      477.26      424.49     77.34 o 
   8   7   2       37.23        0.00     50.28 o 
 -11   8   2      176.90      219.36     44.21 o 
 -10   8   2     1234.04     1145.03     75.01 o 
  -9   8   2      570.59      681.35     77.41 o 
  -8   8   2       22.83       54.63     40.55 o 
  -7   8   2        0.25        0.00     19.52 o 
  -6   8   2      354.75      346.58     35.46 o 
  -5   8   2     1603.01     1571.28     65.12 o 
  -4   8   2      217.93      196.36     28.29 o 
  -3   8   2      275.36      277.45     26.48 o 
  -2   8   2        8.23        0.00     14.67 o 
  -1   8   2      127.71       90.18     19.81 o 
   0   8   2     1438.27     1338.69     59.14 o 
   1   8   2     1269.23     1300.95     79.35 o 
   2   8   2        0.99        0.00     50.54 o 
   3   8   2      174.90      140.29     60.01 o 
   4   8   2      117.81       94.15     56.39 o 
   5   8   2      168.64      200.37     64.85 o 
   6   8   2       50.98      182.89     63.55 o 
   7   8   2       34.40        0.00     52.78 o 
 -11   9   2      266.49      353.99     52.78 o 
 -10   9   2      133.27      119.33     38.98 o 
  -9   9   2       59.51       69.78     32.00 o 
  -8   9   2       31.37       10.79     40.57 o 
  -7   9   2     1135.63     1030.87     52.57 o 
  -6   9   2     1712.59     1753.69    103.45 o 
  -5   9   2      214.03      205.23     27.20 o 
  -4   9   2       10.72       12.31     28.66 o 
  -3   9   2        3.63        0.00     23.31 o 
  -2   9   2      104.15      119.72     29.72 o 
  -1   9   2      612.59      616.71     47.68 o 
   0   9   2      325.05      320.29     39.42 o 
   1   9   2       29.39      150.06     57.06 o 
   2   9   2      222.82      410.25     75.44 o 
   3   9   2      303.28      277.90     72.72 o 
   4   9   2      349.74      402.31     80.77 o 
   5   9   2        0.45        0.00     53.37 o 
   6   9   2       20.60        0.00     50.58 o 
 -10  10   2       68.93      103.93     37.03 o 
  -9  10   2      793.48      872.14     62.73 o 
  -8  10   2      182.96      240.69     40.62 o 
  -7  10   2      178.35      241.89     34.13 o 
  -6  10   2       41.36       50.24     22.18 o 
  -5  10   2      208.94      251.45     30.66 o 
  -4  10   2      407.60      399.75     44.83 o 
  -3  10   2      118.54      194.43     34.23 o 
  -2  10   2      134.60      100.53     63.66 o 
  -1  10   2       14.49       67.01     53.86 o 
   0  10   2      285.84      269.55     68.92 o 
   1  10   2      178.31      169.62     64.11 o 
   2  10   2       77.61      165.71     61.57 o 
   3  10   2      131.35      169.25     68.77 o 
   4  10   2        5.12       41.22     51.70 o 
   5  10   2       12.91        0.00     55.61 o 
  -9  11   2      210.76      245.03     78.33 o 
  -8  11   2       93.60       62.08     43.20 o 
  -7  11   2       17.05       65.91     34.76 o 
  -6  11   2       87.47       31.46     30.66 o 
  -5  11   2      627.51      577.13     73.46 o 
  -4  11   2      719.58      676.67     54.60 o 
  -3  11   2        2.84        0.00     30.47 o 
  -2  11   2      374.58      422.21     79.61 o 
  -1  11   2      423.18      362.80     76.56 o 
   0  11   2      457.52      457.92     84.42 o 
   1  11   2      341.65      469.10     86.73 o 
   2  11   2      112.51      231.72     73.76 o 
   3  11   2        0.72       32.09     58.44 o 
   4  11   2       79.80       65.97     66.23 o 
  -8  12   2      123.69      197.09     58.81 o 
  -7  12   2      653.10      547.78     76.48 o 
  -6  12   2      408.31      519.73     56.26 o 
  -5  12   2       31.09        0.00     36.04 o 
  -4  12   2        1.26        0.00     50.17 o 
  -3  12   2       38.82       95.15     59.49 o 
  -2  12   2      621.48      605.63     91.13 o 
  -1  12   2      109.77      123.22     66.64 o 
   0  12   2        0.44        0.00     55.42 o 
   1  12   2       32.51       31.68     60.72 o 
   2  12   2      108.20      135.33     72.79 o 
  -6  13   2       55.05       45.40     44.06 o 
  -5  13   2      144.90      244.65     72.90 o 
  -4  13   2      181.79      293.48     76.33 o 
  -3  13   2      180.53      122.44     66.08 o 
  -2  13   2      194.96      216.88     74.39 o 
  -1  13   2       23.02       83.26     65.97 o 
   0  13   2      306.57      434.40     92.06 o 
   1 -14   3       22.43        0.00     57.88 o 
  -2 -13   3       64.73        0.00     50.09 o 
  -1 -13   3        7.21        0.00     50.20 o 
   0 -13   3       31.36       17.22     51.55 o 
   1 -13   3      233.77      115.17     60.64 o 
   2 -13   3      238.98      285.02     70.07 o 
   3 -13   3       85.33      103.02     44.39 o 
   4 -13   3       13.26       47.04     40.78 o 
   5 -13   3       96.89       71.90     45.99 o 
   6 -13   3      256.44      236.60     58.59 o 
   7 -13   3      302.73      209.91     55.68 o 
  -4 -12   3        1.38       20.65     55.16 o 
  -3 -12   3      110.33      175.10     65.90 o 
  -2 -12   3      215.53      196.16     63.21 o 
  -1 -12   3      167.75      239.95     66.79 o 
   0 -12   3      147.68       79.43     53.37 o 
   1 -12   3      163.38      161.85     35.43 o 
   2 -12   3      117.31      112.56     33.15 o 
   3 -12   3      559.31      611.25     71.15 o 
   4 -12   3      247.92      241.22     51.62 o 
   5 -12   3      321.73      270.63     54.75 o 
   6 -12   3       79.99      115.13     47.63 o 
   7 -12   3       31.90       42.90     32.60 o 
   8 -12   3       58.23      115.90     50.65 o 
  -5 -11   3       15.17        0.00     50.73 o 
  -4 -11   3      102.42       37.01     55.94 o 
  -3 -11   3      791.22      657.84     90.83 o 
  -2 -11   3      458.45      368.54     75.47 o 
  -1 -11   3      313.36      305.64     40.44 o 
   0 -11   3        2.18       20.94     23.98 o 
   1 -11   3      633.19      669.67     51.70 o 
   2 -11   3      753.15      891.27     61.03 o 
   3 -11   3      483.86      549.98     64.41 o 
   4 -11   3      142.54      117.26     43.98 o 
   5 -11   3       91.30        4.64     36.64 o 
   6 -11   3      851.15      887.50     97.69 o 
   7 -11   3     1002.28     1116.18     66.79 o 
   8 -11   3      505.80      396.00     48.49 o 
   9 -11   3       62.57       83.55     36.33 o 
  -6 -10   3       21.70       21.77     50.35 o 
  -5 -10   3      252.02      372.79     77.04 o 
  -4 -10   3      846.69      984.27     99.52 o 
  -3 -10   3      336.50      340.38     71.54 o 
  -2 -10   3       11.38        0.94     46.10 o 
  -1 -10   3       81.94      118.71     48.96 o 
   0 -10   3      331.93      325.49     38.25 o 
   1 -10   3      629.19      660.94     49.14 o 
   2 -10   3       99.71      136.02     31.14 o 
   3 -10   3       10.00        0.00     17.69 o 
   4 -10   3      293.36      399.54     40.28 o 
   5 -10   3     2746.93     2585.63     87.05 o 
   6 -10   3     1705.13     1627.73    117.00 o 
   7 -10   3      778.69      885.26     57.63 o 
   8 -10   3      106.35       78.63     34.71 o 
   9 -10   3      131.85       74.29     38.99 o 
  10 -10   3      361.15      396.50     53.61 o 
  -7  -9   3      368.35      331.20     76.33 o 
  -6  -9   3      281.82      288.56     70.11 o 
  -5  -9   3      244.29      349.79     72.27 o 
  -4  -9   3       95.26       82.48     27.61 o 
  -3  -9   3      224.97      166.56     41.15 o 
  -2  -9   3      169.22      153.87     31.46 o 
  -1  -9   3     1850.30     1855.68     70.64 o 
   0  -9   3      397.43      491.39     54.60 o 
   1  -9   3       47.75       22.51     24.55 o 
   2  -9   3      672.84      721.68     37.15 o 
   3  -9   3      701.46      766.96     50.02 o 
   4  -9   3     1057.50     1038.12     54.27 o 
   5  -9   3      134.15      175.56     33.32 o 
   6  -9   3        0.05        0.00     23.75 o 
   7  -9   3        1.47       48.37     27.16 o 
   8  -9   3      248.01      259.65     42.25 o 
   9  -9   3      851.69      914.16    131.77 o 
  10  -9   3      328.55      361.83     51.91 o 
  11  -9   3        4.51       47.64     37.88 o 
  -8  -8   3      428.37      474.17     84.57 o 
  -7  -8   3      511.56      630.19     91.09 o 
  -6  -8   3      211.72       98.99     66.47 o 
  -5  -8   3        1.83       27.09     23.24 o 
  -4  -8   3      461.21      512.52     44.56 o 
  -3  -8   3      108.46      141.00     28.95 o 
  -2  -8   3     1220.52     1185.12     55.22 o 
  -1  -8   3       10.27       56.79     22.93 o 
   0  -8   3       95.82      104.03     25.45 o 
   1  -8   3      986.96     1119.51     38.73 o 
   2  -8   3     1041.07     1048.86     46.52 o 
   3  -8   3     1784.99     1745.40     52.38 o 
   4  -8   3      140.15      157.68     23.02 o 
   5  -8   3      612.55      633.67     47.09 o 
   6  -8   3      801.15      765.10    136.25 o 
   7  -8   3      428.89      445.95     63.75 o 
   8  -8   3      443.34      493.67     73.20 o 
   9  -8   3        0.46       20.18     31.58 o 
  10  -8   3       74.08       39.67     33.97 o 
  11  -8   3      250.90      245.95     73.37 o 
  -9  -7   3      166.05      251.43     69.25 o 
  -8  -7   3       12.94       65.56     53.86 o 
  -7  -7   3       21.85        5.14     25.38 o 
  -6  -7   3      135.54      139.92     30.82 o 
  -5  -7   3      437.29      394.75     43.37 o 
  -4  -7   3      880.92      896.23     51.48 o 
  -3  -7   3     1012.57     1047.09     52.17 o 
  -2  -7   3       59.24       31.90     21.20 o 
  -1  -7   3      612.71      638.85     93.18 o 
   0  -7   3     2743.31     2702.01     55.17 o 
   1  -7   3     1244.93     1280.71     37.82 o 
   2  -7   3      214.47      205.31     20.43 o 
   3  -7   3      168.50      166.84     19.73 o 
   4  -7   3     2874.96     2748.91     61.29 o 
   5  -7   3     4113.16     3840.33    133.12 o 
   6  -7   3     1174.23      993.83     57.92 o 
   7  -7   3        6.31       18.00     43.76 o 
   8  -7   3       84.31       98.46     32.62 o 
   9  -7   3      409.09      460.96     51.82 o 
  10  -7   3      543.06      591.76     59.01 o 
  11  -7   3      112.90      168.87     43.32 o 
 -10  -6   3        4.79        0.00     44.20 o 
  -9  -6   3        0.11        0.00     41.32 o 
  -8  -6   3      123.89      115.12     34.14 o 
  -7  -6   3     1225.38     1296.16    100.97 o 
  -6  -6   3      738.05      843.35     80.84 o 
  -5  -6   3        4.69       21.45     23.54 o 
  -4  -6   3      178.70      143.80     32.95 o 
  -3  -6   3      689.98      713.81     42.51 o 
  -2  -6   3     3321.20     3296.27     83.32 o 
  -1  -6   3      599.69      527.39     20.59 o 
   0  -6   3      381.67      356.10     27.28 o 
   1  -6   3        0.43        4.31      8.18 o 
   2  -6   3      236.04      243.35     20.13 o 
   3  -6   3      208.24      207.25     19.61 o 
   4  -6   3     6749.58     6801.20    106.34 o 
   5  -6   3      262.36      289.64     58.89 o 
   6  -6   3       61.40       53.36     38.80 o 
   7  -6   3     1985.99     1802.25     73.38 o 
   8  -6   3      720.71      695.00     92.68 o 
   9  -6   3      626.10      619.57     55.83 o 
  10  -6   3      495.52      495.09     55.52 o 
  11  -6   3        6.06       25.59     32.51 o 
 -10  -5   3      147.19      209.03     41.90 o 
  -9  -5   3      427.19      469.28     50.84 o 
  -8  -5   3     1207.00     1151.63     67.26 o 
  -7  -5   3      604.16      633.69     50.94 o 
  -6  -5   3        1.97        0.00     22.99 o 
  -5  -5   3     1198.84     1189.49     53.84 o 
  -4  -5   3     3159.27     3241.93     85.15 o 
  -3  -5   3      793.66      697.66     39.16 o 
  -2  -5   3     5425.99     5204.65    107.34 o 
  -1  -5   3     2730.28     2964.00     50.04 o 
   0  -5   3     9288.97     9379.69    126.72 o 
   1  -5   3    10159.33    10380.93    139.42 o 
   2  -5   3     1156.22     1066.66     32.19 o 
   3  -5   3     3406.07     3293.04    104.67 o 
   4  -5   3      430.04      427.79     23.54 o 
   5  -5   3     1357.45     1370.10     42.03 o 
   6  -5   3     1817.77     1838.47     73.07 o 
   7  -5   3     2500.29     2443.81     83.59 o 
   8  -5   3      701.04      582.62     50.98 o 
   9  -5   3       54.21       43.57     46.55 o 
  10  -5   3      345.93      403.65     74.45 o 
  11  -5   3      133.12      147.10     43.13 o 
  12  -5   3      176.99      226.05    120.63 o 
 -11  -4   3       55.07      107.83     37.79 o 
 -10  -4   3      374.09      402.64     50.19 o 
  -9  -4   3      700.76      698.41     69.01 o 
  -8  -4   3       33.61       48.54     27.62 o 
  -7  -4   3      482.42      530.41    133.64 o 
  -6  -4   3     1744.03     1877.98     67.92 o 
  -5  -4   3     1070.63     1038.57     36.10 o 
  -4  -4   3     1332.63     1254.94     42.81 o 
  -3  -4   3       28.25       31.95      8.96 o 
  -2  -4   3     1089.88     1088.25     40.31 o 
  -1  -4   3     5313.65     5337.39    170.28 o 
   0  -4   3    33582.04    33453.28    395.77 o 
   1  -4   3     2919.65     3037.28     52.17 o 
   2  -4   3      173.89      159.28     14.04 o 
   3  -4   3     1479.35     1509.61     33.99 o 
   4  -4   3     5837.88     6072.56     91.23 o 
   5  -4   3     1994.16     1914.73     42.69 o 
   6  -4   3     1003.35      976.08     52.16 o 
   7  -4   3      218.00      209.00     34.32 o 
   8  -4   3       50.32       64.40     32.64 o 
   9  -4   3     1299.05     1297.13     69.98 o 
  10  -4   3      518.60      555.39    121.19 o 
  11  -4   3      148.41      134.23    110.60 o 
  12  -4   3       30.25       46.44     37.71 o 
 -11  -3   3       36.02       16.09     33.17 o 
 -10  -3   3        9.85       56.15     31.77 o 
  -9  -3   3      111.63      174.04     47.82 o 
  -8  -3   3      622.95      713.24     50.87 o 
  -7  -3   3     1976.40     2041.10     87.79 o 
  -6  -3   3      685.64      676.76     41.89 o 
  -5  -3   3       44.54       45.50     23.99 o 
  -4  -3   3       42.13       59.85     12.91 o 
  -3  -3   3     6413.49     6548.06     93.29 o 
  -2  -3   3     1744.77     1683.75     47.41 o 
  -1  -3   3     6008.95     5956.94    105.48 o 
   0  -3   3     5093.23     5382.63    114.33 o 
   1  -3   3     5710.68     5722.08     79.73 o 
   2  -3   3     4254.03     4181.95     62.98 o 
   3  -3   3      153.07      124.41     19.58 o 
   4  -3   3     1027.67      930.10     24.92 o 
   5  -3   3     1230.43     1201.25     32.76 o 
   6  -3   3      976.94      967.09     33.48 o 
   7  -3   3     2670.20     2637.13     86.28 o 
   8  -3   3      478.57      527.18     50.25 o 
   9  -3   3       37.87       88.00     36.03 o 
  10  -3   3       84.81       59.33     35.81 o 
  11  -3   3      115.17      136.61     40.11 o 
  12  -3   3      154.32      132.66     45.29 o 
 -12  -2   3      150.13      152.24     42.61 o 
 -11  -2   3       15.37       19.11     31.38 o 
 -10  -2   3      627.75      578.69     67.05 o 
  -9  -2   3     1199.12     1225.00     64.62 o 
  -8  -2   3      508.54      492.45     37.09 o 
  -7  -2   3      324.66      355.87     29.87 o 
  -6  -2   3      112.40      124.31     20.91 o 
  -5  -2   3      183.04      121.82     16.88 o 
  -4  -2   3      763.28      686.21     43.42 o 
  -3  -2   3     1700.61     1526.71     33.19 o 
  -2  -2   3     1921.02     1989.78     56.18 o 
  -1  -2   3     9965.02     9360.93    119.21 o 
   0  -2   3     9197.87     9148.68    115.50 o 
   1  -2   3    16191.85    16165.96    197.57 o 
   2  -2   3     4446.57     4295.03     82.25 o 
   3  -2   3     1538.16     1419.01     28.80 o 
   4  -2   3       22.24        1.70      9.11 o 
   5  -2   3       85.80       43.76     14.91 o 
   6  -2   3     3821.51     3961.64    119.48 o 
   7  -2   3      581.56      566.79     47.78 o 
   8  -2   3       67.14       57.19     28.93 o 
   9  -2   3      177.37      165.13     37.56 o 
  10  -2   3      706.18      784.26     92.96 o 
  11  -2   3      201.14      181.90     51.64 o 
  12  -2   3      134.05       61.86     41.25 o 
 -12  -1   3      221.72      209.54     43.11 o 
 -11  -1   3       93.36       64.54     37.94 o 
 -10  -1   3      921.31     1013.16     50.17 o 
  -9  -1   3      124.82      139.08     27.42 o 
  -8  -1   3      537.52      600.97     46.70 o 
  -7  -1   3     1225.90     1337.04     57.26 o 
  -6  -1   3     1846.40     1759.66     71.83 o 
  -5  -1   3     3407.00     3325.48     63.98 o 
  -4  -1   3     4956.18     4849.45     86.97 o 
  -3  -1   3     1331.32     1334.12     31.35 o 
  -2  -1   3      136.07      123.72     14.15 o 
  -1  -1   3     1634.26     1551.62     28.34 o 
   0  -1   3     2014.96     2185.25     34.92 o 
   1  -1   3     6038.57     5835.62     77.73 o 
   2  -1   3     3182.04     3450.26     53.60 o 
   3  -1   3     1283.36     1246.51     39.77 o 
   4  -1   3     6157.97     6250.81     93.50 o 
   5  -1   3     2769.92     2796.36     73.13 o 
   6  -1   3       34.58       44.43     18.27 o 
   7  -1   3       88.92       96.63     34.72 o 
   8  -1   3       13.03       15.12     28.70 o 
   9  -1   3     1328.66     1201.16     65.84 o 
  10  -1   3       12.20        0.00     31.02 o 
  11  -1   3        6.02        0.00     32.11 o 
 -12   0   3      192.13      166.75     56.76 o 
 -11   0   3      292.60      269.35     35.61 o 
 -10   0   3      144.17      129.23     31.51 o 
  -9   0   3      961.43     1043.18     49.35 o 
  -8   0   3     1537.57     1643.45     55.01 o 
  -7   0   3     3167.22     3214.36     71.46 o 
  -6   0   3       23.84       19.08     14.80 o 
  -5   0   3      162.85      122.49     16.78 o 
  -4   0   3     2663.75     2587.23     55.40 o 
  -3   0   3     8882.21     8873.71    118.93 o 
  -2   0   3     1052.07     1051.07     26.18 o 
  -1   0   3      164.84      140.60     15.86 o 
   0   0   3     6803.42     6477.02    101.85 o 
   1   0   3    10129.13    10632.31    133.03 o 
   2   0   3    35509.52    36971.41    433.60 o 
   3   0   3     6637.62     6490.71     93.01 o 
   4   0   3       50.07       73.87     23.07 o 
   5   0   3        1.65       28.53     14.14 o 
   6   0   3     1554.39     1535.49     46.58 o 
   7   0   3      238.05      258.01     27.21 o 
   8   0   3     1003.30      971.38     58.64 o 
   9   0   3       25.50       32.73     27.97 o 
  10   0   3        0.09        0.00     28.30 o 
  11   0   3      106.96      183.56     44.09 o 
 -12   1   3       64.83       40.76     43.91 o 
 -11   1   3      200.21      149.20     29.71 o 
 -10   1   3      751.06      755.01     50.55 o 
  -9   1   3     2561.34     2507.02     75.77 o 
  -8   1   3      623.06      599.97     46.89 o 
  -7   1   3      233.96      254.86     36.70 o 
  -6   1   3      171.86      186.02     21.53 o 
  -5   1   3     6642.53     6637.67    103.54 o 
  -4   1   3     7579.86     7414.37    107.70 o 
  -3   1   3      357.81      392.23     19.37 o 
  -2   1   3      219.03      186.28     13.80 o 
  -1   1   3    12656.40    12207.38    151.29 o 
   0   1   3    14981.22    14628.16    316.29 o 
   1   1   3    12077.77    12364.50    154.66 o 
   2   1   3    14215.76    14582.66    182.24 o 
   3   1   3      169.62      199.39     15.52 o 
   4   1   3      592.61      551.77     26.05 o 
   5   1   3     1379.87     1354.38     40.37 o 
   6   1   3     1842.81     1839.12     65.98 o 
   7   1   3      784.18      839.31     40.61 o 
   8   1   3      386.97      409.95     34.62 o 
   9   1   3      271.59      369.40     45.28 o 
  10   1   3      138.33      146.33     60.45 o 
  11   1   3      146.05      143.87     68.84 o 
 -12   2   3      667.48      646.45     63.57 o 
 -11   2   3     1175.07     1162.33     56.11 o 
 -10   2   3      839.40      958.35     49.82 o 
  -9   2   3       39.91       40.49     22.55 o 
  -8   2   3     1317.59     1392.07     51.42 o 
  -7   2   3     3310.73     3263.32     72.66 o 
  -6   2   3     2556.58     2477.55     58.28 o 
  -5   2   3     2748.93     2745.56     58.15 o 
  -4   2   3      192.62      198.38     17.35 o 
  -3   2   3     7012.32     6639.15     96.15 o 
  -2   2   3    19860.41    19558.21    239.04 o 
  -1   2   3     4930.22     4969.72     84.78 o 
   0   2   3     4228.99     4341.71     84.83 o 
   1   2   3      464.31      483.23     28.02 o 
   2   2   3      870.66      931.51     55.67 o 
   3   2   3     1945.24     2020.69     43.55 o 
   4   2   3     2381.35     2527.96     64.07 o 
   5   2   3     1505.68     1522.51     65.14 o 
   6   2   3       16.52       10.89     29.03 o 
   7   2   3      809.34      908.39     66.65 o 
   8   2   3       28.30       30.55     20.44 o 
   9   2   3       53.27       99.85     58.44 o 
  10   2   3       54.95        0.00     50.47 o 
 -12   3   3      187.24       78.68     38.85 o 
 -11   3   3      113.17       72.25     34.40 o 
 -10   3   3      256.26      346.43     35.30 o 
  -9   3   3      345.02      412.13     35.92 o 
  -8   3   3       35.98       41.11     20.33 o 
  -7   3   3     1043.68     1034.64     43.52 o 
  -6   3   3        3.95        0.00     13.32 o 
  -5   3   3       32.93       27.04     13.60 o 
  -4   3   3     7349.76     7345.36    109.60 o 
  -3   3   3     8819.77     8856.54    123.45 o 
  -2   3   3     3283.45     3216.39     55.09 o 
  -1   3   3     1018.92     1012.40     32.27 o 
   0   3   3     2973.69     2838.72     67.05 o 
   1   3   3      661.57      635.76     33.32 o 
   2   3   3     4599.39     4718.45     73.16 o 
   3   3   3     1349.29     1431.34     37.14 o 
   4   3   3        1.37        0.00     13.88 o 
   5   3   3        1.56       18.02     17.61 o 
   6   3   3      695.97      729.36     52.19 o 
   7   3   3      914.81      861.30     81.98 o 
   8   3   3      140.22      140.72     35.67 o 
   9   3   3        3.29       33.88     53.89 o 
 -12   4   3        4.09        0.00     31.01 o 
 -11   4   3      422.47      465.32     53.70 o 
 -10   4   3      229.89      303.59     33.78 o 
  -9   4   3      706.45      737.81     56.05 o 
  -8   4   3      136.45       76.83     28.15 o 
  -7   4   3     2073.79     2106.46     58.66 o 
  -6   4   3     1144.20     1123.70     69.90 o 
  -5   4   3     1671.94     1494.78     66.18 o 
  -4   4   3      392.91      378.73     29.55 o 
  -3   4   3      348.25      397.56     22.96 o 
  -2   4   3      521.77      472.01     22.30 o 
  -1   4   3     3451.44     3269.66     55.91 o 
   0   4   3     1424.49     1440.37     43.39 o 
   1   4   3      235.04      242.21     14.87 o 
   2   4   3      707.78      795.72     36.83 o 
   3   4   3     1253.98     1273.90     36.29 o 
   4   4   3     1179.55     1219.71     44.69 o 
   5   4   3      139.95      157.03     32.76 o 
   6   4   3      192.46      173.96     36.04 o 
   7   4   3      256.53      268.20     40.32 o 
   8   4   3       26.47       54.34     45.99 o 
   9   4   3       65.79       25.83     44.39 o 
 -12   5   3      617.94      693.68     65.74 o 
 -11   5   3      558.84      609.27     74.13 o 
 -10   5   3       25.06       27.83     54.85 o 
  -9   5   3      456.64      448.64     37.04 o 
  -8   5   3      640.85      616.42     45.85 o 
  -7   5   3     1146.93     1190.40     89.53 o 
  -6   5   3      140.87      131.77     21.06 o 
  -5   5   3      433.62      398.28     26.64 o 
  -4   5   3     1255.69     1254.57     38.80 o 
  -3   5   3     2785.80     2740.98     56.95 o 
  -2   5   3     1335.45     1213.30     35.38 o 
  -1   5   3      209.15      244.79     18.33 o 
   0   5   3     1201.94     1296.36     36.57 o 
   1   5   3       48.63       41.47     11.77 o 
   2   5   3     3997.85     4146.28     71.71 o 
   3   5   3     1274.34     1248.84     55.40 o 
   4   5   3      443.96      471.62     41.44 o 
   5   5   3       61.71        1.71     47.04 o 
   6   5   3      338.91      419.19     67.42 o 
   7   5   3      555.35      626.31     77.38 o 
   8   5   3      109.35      120.50     53.52 o 
   9   5   3       73.57       93.63     55.61 o 
 -12   6   3      102.84       96.77     37.68 o 
 -11   6   3       47.46       36.48     34.99 o 
 -10   6   3      680.82      754.35     59.71 o 
  -9   6   3      405.71      411.43     35.45 o 
  -8   6   3      167.91      208.31     29.05 o 
  -7   6   3      588.66      571.70     36.94 o 
  -6   6   3       34.95       23.34     31.21 o 
  -5   6   3      340.11      348.82     34.60 o 
  -4   6   3     2007.17     2099.97     54.42 o 
  -3   6   3     2177.36     2251.38     53.57 o 
  -2   6   3      244.45      315.98     22.65 o 
  -1   6   3      100.24       89.74     13.69 o 
   0   6   3      918.60      927.58     29.48 o 
   1   6   3      664.43      621.55     40.54 o 
   2   6   3      965.87      841.94     57.12 o 
   3   6   3      486.84      461.69     41.79 o 
   4   6   3      103.17      117.57     29.98 o 
   5   6   3       33.48      107.60     52.55 o 
   6   6   3      375.44      346.48     68.80 o 
   7   6   3      670.89      652.77     87.89 o 
   8   6   3       23.83        0.00     46.70 o 
 -12   7   3      213.11      176.21     44.20 o 
 -11   7   3     1000.60      982.01    122.03 o 
 -10   7   3     1291.27     1183.02     69.85 o 
  -9   7   3     1215.53     1090.93     49.47 o 
  -8   7   3       23.56       10.88     19.67 o 
  -7   7   3     1026.26     1052.97    101.89 o 
  -6   7   3     1516.78     1559.22     79.38 o 
  -5   7   3     1536.78     1565.91     51.40 o 
  -4   7   3      168.67      193.00     23.81 o 
  -3   7   3      197.08      187.77     21.80 o 
  -2   7   3      711.77      656.99     51.45 o 
  -1   7   3     1475.96     1485.98     42.24 o 
   0   7   3     1797.77     1792.24     66.80 o 
   1   7   3      267.68      316.03     36.75 o 
   2   7   3        6.52        0.40     25.55 o 
   3   7   3        6.47        0.00     25.45 o 
   4   7   3      705.70      826.01     92.10 o 
   5   7   3        1.58        0.00     42.04 o 
   6   7   3       19.87        0.00     43.46 o 
   7   7   3       13.91       22.25     52.44 o 
   8   7   3       19.08        9.09     59.71 o 
 -11   8   3      338.10      307.33     47.62 o 
 -10   8   3        8.18        0.00     25.73 o 
  -9   8   3       51.62       39.51     30.86 o 
  -8   8   3      550.04      541.77     38.58 o 
  -7   8   3      926.17      882.62     55.27 o 
  -6   8   3     1381.77     1429.26    146.89 o 
  -5   8   3        0.47        4.63     19.39 o 
  -4   8   3      306.65      350.81     33.97 o 
  -3   8   3     1610.61     1607.77     49.49 o 
  -2   8   3     1620.40     1609.37     66.96 o 
  -1   8   3      220.12      200.76     33.84 o 
   0   8   3      303.92      294.97     38.07 o 
   1   8   3       27.06       65.95     35.52 o 
   2   8   3      622.03      698.85     49.22 o 
   3   8   3      528.18      530.86     83.15 o 
   4   8   3       15.39        0.00     50.13 o 
   5   8   3       10.68       22.66     48.97 o 
   6   8   3       61.18       68.17     59.78 o 
   7   8   3       68.38       74.51     61.72 o 
 -11   9   3       32.57        9.24     33.77 o 
 -10   9   3      188.63      177.86     39.51 o 
  -9   9   3      485.21      495.28     52.66 o 
  -8   9   3      318.55      365.59     63.49 o 
  -7   9   3      170.92      256.64     36.66 o 
  -6   9   3      430.36      375.97     54.08 o 
  -5   9   3      811.90      821.94     46.27 o 
  -4   9   3      304.06      348.53     31.40 o 
  -3   9   3      504.96      608.74    130.38 o 
  -2   9   3       33.87      179.24     59.11 o 
  -1   9   3       89.02      112.61     43.07 o 
   0   9   3      179.08      140.36     32.76 o 
   1   9   3      353.84      402.27     72.90 o 
   2   9   3      544.19      631.01     88.93 o 
   3   9   3       20.55       43.38     51.14 o 
   4   9   3       21.29       35.48     57.06 o 
   5   9   3       69.36       66.46     62.54 o 
   6   9   3       11.29        0.00     55.57 o 
 -10  10   3      127.15       65.21     53.67 o 
  -9  10   3       11.01       18.54     29.97 o 
  -8  10   3       68.53       69.32     36.69 o 
  -7  10   3      344.79      284.40     33.52 o 
  -6  10   3      457.05      456.94     38.03 o 
  -5  10   3      134.01      153.14     33.56 o 
  -4  10   3       54.87       42.24     28.19 o 
  -3  10   3      303.38      356.35     42.47 o 
  -2  10   3      196.69      187.87     35.05 o 
  -1  10   3      390.60      368.15     43.29 o 
   0  10   3       47.59       58.81     56.32 o 
   1  10   3        2.48        0.00     45.81 o 
   2  10   3       16.02       54.23     59.45 o 
   3  10   3        0.39        0.00     51.66 o 
   4  10   3      125.61      207.01     72.64 o 
   5  10   3       73.66       97.39     69.25 o 
  -9  11   3       90.77       42.10     34.25 o 
  -8  11   3      205.85      165.47     36.91 o 
  -7  11   3      190.31      268.58     70.41 o 
  -6  11   3      106.56       98.87     43.96 o 
  -5  11   3       29.86        0.00     26.10 o 
  -4  11   3      146.07      130.97     34.23 o 
  -3  11   3      873.99      866.27     80.15 o 
  -2  11   3      543.97      653.11     90.53 o 
  -1  11   3        0.76       77.11     56.24 o 
   0  11   3       87.22      121.10     64.14 o 
   1  11   3       44.20       12.41     52.96 o 
   2  11   3       67.29       82.63     61.42 o 
   3  11   3      137.55       84.64     67.57 o 
  -8  12   3       65.83       21.13     45.77 o 
  -7  12   3       41.87       57.06     41.56 o 
  -6  12   3       81.03       82.19     58.67 o 
  -5  12   3      172.24      194.41     40.42 o 
  -4  12   3       83.02       47.04     32.69 o 
  -3  12   3      408.84      427.24     82.59 o 
  -2  12   3       63.85       44.91     60.83 o 
  -1  12   3      182.70      193.74     71.75 o 
   0  12   3      227.70      248.12     72.46 o 
   1  12   3      178.31      182.59     74.51 o 
  -5  13   3        6.67        0.00     53.11 o 
  -4  13   3        0.25       60.57     60.08 o 
  -3  13   3       19.57        0.00     56.99 o 
  -2  13   3        0.92       12.93     61.65 o 
   4 -14   4       68.90       88.41     47.60 o 
  -2 -13   4       90.64       39.69     56.58 o 
  -1 -13   4       68.29       85.72     57.06 o 
   0 -13   4       30.68        0.00     52.18 o 
   1 -13   4        7.78        0.00     28.29 o 
   2 -13   4      259.90      290.42     59.08 o 
   3 -13   4      316.81      248.38     57.29 o 
   4 -13   4      177.68      218.04     56.02 o 
   5 -13   4       51.28        0.00     37.01 o 
   6 -13   4        5.79       24.15     38.99 o 
   7 -13   4      333.65      279.39     62.24 o 
  -4 -12   4      121.53      222.77     70.22 o 
  -3 -12   4      230.05      242.12     69.74 o 
  -2 -12   4       43.74        0.00     49.09 o 
  -1 -12   4       32.09        0.00     45.28 o 
   0 -12   4      126.93       99.54     33.10 o 
   1 -12   4      325.47      214.58     38.12 o 
   2 -12   4      701.86      779.26    119.01 o 
   3 -12   4      112.39      110.81     43.38 o 
   4 -12   4        5.93       19.49     37.12 o 
   5 -12   4       78.38       96.98     42.53 o 
   6 -12   4      580.77      547.85     73.98 o 
   7 -12   4      294.28      338.24     46.36 o 
   8 -12   4      122.48       55.64     33.27 o 
  -5 -11   4      211.84      206.11     69.96 o 
  -4 -11   4      253.80      177.19     64.48 o 
  -3 -11   4       32.52      132.61     57.62 o 
  -2 -11   4      145.62      100.47     62.78 o 
  -1 -11   4      671.99      671.04     50.84 o 
   0 -11   4      904.07      827.15     55.19 o 
   1 -11   4        5.45       14.32     24.73 o 
   2 -11   4       36.37        0.75     22.91 o 
   3 -11   4      129.65      197.43     48.04 o 
   4 -11   4      154.19      207.12     51.06 o 
   5 -11   4      917.50      869.33     56.62 o 
   6 -11   4       66.56       61.88     30.99 o 
   7 -11   4       52.99       32.20     30.36 o 
   8 -11   4      115.75      137.43     37.83 o 
   9 -11   4      426.77      384.58     51.87 o 
  -6 -10   4       20.01      123.26     59.49 o 
  -5 -10   4       87.43      185.58     63.03 o 
  -4 -10   4       15.07        0.00     25.99 o 
  -3 -10   4      557.83      557.12     49.35 o 
  -2 -10   4      549.65      590.09     47.82 o 
  -1 -10   4      865.47      845.01     54.05 o 
   0 -10   4      254.10      357.59     40.68 o 
   1 -10   4       18.34       34.82     25.25 o 
   3 -10   4      561.61      624.97     66.68 o 
   4 -10   4      745.64      630.45     47.54 o 
   5 -10   4       53.64       31.32     65.21 o 
   6 -10   4      352.58      320.52     41.34 o 
   7 -10   4      458.93      533.67     63.45 o 
   8 -10   4      481.04      605.73     69.34 o 
   9 -10   4      401.24      427.82     53.05 o 
  10 -10   4       42.04        0.00     33.13 o 
  -7  -9   4       13.25       46.40     48.23 o 
  -6  -9   4       84.46       65.90     31.10 o 
  -5  -9   4      884.19      905.66     57.39 o 
  -4  -9   4     1022.48     1085.45     59.41 o 
  -3  -9   4      752.33      707.70     49.77 o 
  -2  -9   4      151.69      156.23     32.66 o 
  -1  -9   4      276.28      269.88     36.00 o 
   0  -9   4      708.73      794.13     96.37 o 
   1  -9   4      322.90      305.58     35.84 o 
   2  -9   4     1148.93     1190.40     44.06 o 
   3  -9   4      219.62      276.24     27.61 o 
   4  -9   4      182.66      217.87     50.32 o 
   5  -9   4      760.79      836.50     73.72 o 
   6  -9   4       10.78       21.08     25.25 o 
   7  -9   4      368.88      348.32     44.47 o 
   8  -9   4       40.71        0.00     29.33 o 
   9  -9   4        3.69        0.00     30.67 o 
  10  -9   4      163.28      149.57     53.73 o 
  -8  -8   4       16.19       72.61     51.17 o 
  -7  -8   4      136.04      150.02     36.01 o 
  -6  -8   4      674.14      724.09     53.70 o 
  -5  -8   4      488.47      527.08     47.38 o 
  -4  -8   4       20.45        0.00     23.19 o 
  -3  -8   4       88.58       88.41     28.64 o 
  -2  -8   4       50.16       55.77     28.90 o 
  -1  -8   4     2334.60     2276.18     73.55 o 
   0  -8   4     2388.37     2607.60     79.42 o 
   1  -8   4     1200.14     1189.08     40.34 o 
   2  -8   4      203.18      213.18     22.82 o 
   3  -8   4       62.34       75.88     18.95 o 
   4  -8   4     1682.18     1856.00     69.44 o 
   5  -8   4      262.31      254.18     37.38 o 
   6  -8   4      519.16      610.78     60.44 o 
   7  -8   4        0.21        0.00     34.18 o 
   8  -8   4      171.82      225.04     42.71 o 
   9  -8   4      465.57      447.26     51.89 o 
  10  -8   4      395.30      410.72     60.92 o 
  11  -8   4       51.72        0.00     40.22 o 
  -9  -7   4       28.94        0.00     29.87 o 
  -8  -7   4      190.51      237.66     42.65 o 
  -7  -7   4      114.02      193.94     61.98 o 
  -6  -7   4      213.28      188.95     34.09 o 
  -5  -7   4        8.39       24.92     24.82 o 
  -4  -7   4      170.34      211.42     38.97 o 
  -3  -7   4     1111.44     1066.37     53.41 o 
  -2  -7   4     2364.34     2233.36     71.26 o 
  -1  -7   4      190.78      242.01     53.13 o 
   0  -7   4      591.39      580.95     26.30 o 
   1  -7   4       88.02      101.45     19.22 o 
   2  -7   4      969.59      906.80     34.59 o 
   3  -7   4     3186.66     3317.65     66.94 o 
   4  -7   4     1650.38     1617.89    104.34 o 
   5  -7   4      307.52      281.65     36.66 o 
   6  -7   4      389.71      430.15     43.79 o 
   7  -7   4     1297.00     1413.11     68.92 o 
   8  -7   4      269.98      323.57     44.34 o 
   9  -7   4       91.24       40.12     32.03 o 
  10  -7   4        0.68        0.00     26.23 o 
  11  -7   4       97.49       16.76     57.66 o 
 -10  -6   4      161.41      216.86     44.07 o 
  -9  -6   4      293.36      446.49     51.46 o 
  -8  -6   4       61.77       75.71     32.62 o 
  -7  -6   4       29.76       22.42     27.00 o 
  -6  -6   4      401.19      367.14     40.91 o 
  -5  -6   4     1813.13     1768.75     67.15 o 
  -4  -6   4      794.34      732.63     44.65 o 
  -3  -6   4     3225.88     3080.62     84.18 o 
  -2  -6   4       58.58       27.08     44.76 o 
  -1  -6   4     2894.94     2759.82     72.51 o 
   0  -6   4     3203.97     3000.25     55.81 o 
   1  -6   4      846.04      821.07     48.79 o 
   2  -6   4     2568.14     2539.13     53.43 o 
   3  -6   4      125.18      105.41     20.43 o 
   4  -6   4     2352.67     2363.08     51.63 o 
   5  -6   4     2082.61     1906.90     68.07 o 
   6  -6   4      704.33      767.63     81.21 o 
   7  -6   4     1917.98     1934.15     76.79 o 
   8  -6   4       17.18        0.00     25.62 o 
   9  -6   4       47.80       35.47     31.47 o 
  10  -6   4      662.44      669.76     59.81 o 
  11  -6   4       72.06       11.66     56.78 o 
 -10  -5   4       97.35       68.68     51.12 o 
  -9  -5   4       61.81       59.79     30.97 o 
  -8  -5   4        6.23       37.53     26.84 o 
  -7  -5   4      722.05      665.42     50.98 o 
  -6  -5   4     1397.22     1375.20     63.14 o 
  -5  -5   4      474.71      401.61     38.50 o 
  -4  -5   4        5.93        7.73     17.89 o 
  -3  -5   4     3086.72     3223.40     81.62 o 
  -2  -5   4       32.46       27.40     16.36 o 
  -1  -5   4     2156.07     2177.31     60.28 o 
   0  -5   4     5684.70     5870.90    104.40 o 
   1  -5   4      327.35      415.22     22.42 o 
   2  -5   4     2238.13     2288.28     47.12 o 
   3  -5   4     3738.25     3830.98     66.03 o 
   4  -5   4     7220.69     7433.87    145.17 o 
   5  -5   4     1733.68     1655.56     76.02 o 
   6  -5   4      360.10      440.27     68.67 o 
   7  -5   4       48.26       34.22     28.92 o 
   8  -5   4      976.38      997.43     60.52 o 
   9  -5   4     1245.36     1120.04     68.09 o 
  10  -5   4      589.55      594.07     58.64 o 
  11  -5   4      155.58      161.81     42.91 o 
 -11  -4   4        0.14        0.00     31.36 o 
 -10  -4   4       55.67       62.81     33.15 o 
  -9  -4   4      347.81      435.98    107.01 o 
  -8  -4   4     1538.21     1514.08     69.61 o 
  -7  -4   4      875.18      953.71     84.83 o 
  -6  -4   4      469.35      439.47     40.49 o 
  -5  -4   4      104.54      151.56     39.81 o 
  -4  -4   4     2438.82     2437.05     47.73 o 
  -3  -4   4     8098.30     7988.96    147.52 o 
  -2  -4   4       26.86        0.00     25.10 o 
  -1  -4   4      765.21      707.59     20.05 o 
   0  -4   4     2320.15     2116.19     58.75 o 
   1  -4   4     7589.79     7652.02    105.71 o 
   2  -4   4     8406.89     8249.79    113.06 o 
   3  -4   4     2560.58     2535.64     66.74 o 
   4  -4   4       55.69       69.70     21.44 o 
   5  -4   4       43.60       25.38     19.76 o 
   6  -4   4     1292.81     1304.82     59.51 o 
   7  -4   4     1530.88     1623.55     70.17 o 
   8  -4   4      461.45      554.61     82.97 o 
   9  -4   4       76.39        4.75     31.23 o 
  10  -4   4       63.65       17.81     32.84 o 
  11  -4   4      373.26      337.02     53.58 o 
 -11  -3   4      434.15      493.61    133.53 o 
 -10  -3   4      517.47      534.57     54.19 o 
  -9  -3   4     1281.43     1272.29     67.38 o 
  -8  -3   4       58.80       83.21     37.25 o 
  -7  -3   4        9.80       31.73     24.28 o 
  -6  -3   4      339.90      380.27     28.02 o 
  -5  -3   4     3162.64     3220.00     62.85 o 
  -4  -3   4     2322.26     2165.22     45.11 o 
  -3  -3   4     1875.19     1958.32     38.36 o 
  -2  -3   4      328.84      348.38     13.04 o 
  -1  -3   4     1615.54     1527.30     30.18 o 
   0  -3   4     6803.56     6927.39     94.38 o 
   1  -3   4      769.57      703.48     25.72 o 
   2  -3   4     2733.81     2837.76     74.15 o 
   3  -3   4     2658.84     2721.72    100.22 o 
   4  -3   4     5381.01     5479.59    113.24 o 
   5  -3   4      453.03      433.60     19.72 o 
   6  -3   4      204.52      297.32     35.97 o 
   7  -3   4      117.39      142.49     32.70 o 
   8  -3   4      164.62      133.68     34.87 o 
   9  -3   4      683.64      850.73    197.80 o 
  10  -3   4      669.48      747.50     61.38 o 
  11  -3   4       71.38      107.89     38.30 o 
 -12  -2   4      148.04      180.00     65.02 o 
 -11  -2   4      485.96      542.45     56.72 o 
 -10  -2   4      323.55      335.69     44.26 o 
  -9  -2   4      336.08      314.78     41.53 o 
  -8  -2   4      381.83      439.59     34.72 o 
  -7  -2   4      661.23      712.76     36.68 o 
  -6  -2   4      915.08      861.06     35.30 o 
  -5  -2   4      121.05      105.03     15.77 o 
  -4  -2   4     3617.05     3609.68     63.00 o 
  -3  -2   4     2260.97     2307.29     43.37 o 
  -2  -2   4      260.18      299.49     14.91 o 
  -1  -2   4     3235.75     3133.39     49.49 o 
   0  -2   4     7901.39     7920.92    103.87 o 
   1  -2   4      726.21      649.27     18.85 o 
   2  -2   4     3372.89     3304.03     71.93 o 
   3  -2   4      296.79      273.44     24.94 o 
   4  -2   4      820.09      862.90     43.18 o 
   5  -2   4     1156.01     1073.58     40.18 o 
   6  -2   4        1.00        0.00     22.72 o 
   7  -2   4      214.58      231.04     35.24 o 
   8  -2   4      887.20     1037.00     61.84 o 
   9  -2   4      601.09      670.57     57.65 o 
  10  -2   4        6.46        1.96     31.16 o 
  11  -2   4       41.56       35.76     36.35 o 
 -12  -1   4       43.06       31.56     34.84 o 
 -11  -1   4      105.17      153.48     37.19 o 
 -10  -1   4       92.36       89.86     31.27 o 
  -9  -1   4     1945.89     1899.12     76.48 o 
  -8  -1   4     1960.88     2083.78    129.76 o 
  -7  -1   4      230.96      229.15     25.73 o 
  -6  -1   4       49.59       58.01     15.94 o 
  -5  -1   4      294.77      333.65     27.87 o 
  -4  -1   4     7111.69     7191.82    110.61 o 
  -3  -1   4     4367.13     4141.64     65.70 o 
  -2  -1   4      274.38      249.94     14.92 o 
  -1  -1   4     2163.67     2141.07     47.55 o 
   0  -1   4       64.97      119.26     10.71 o 
   1  -1   4      641.15      665.13     23.97 o 
   2  -1   4     5988.03     5869.54    102.22 o 
   3  -1   4      284.67      285.67     17.89 o 
   4  -1   4      176.58      177.67     16.39 o 
   5  -1   4     1295.03     1248.28     60.32 o 
   6  -1   4      716.84      706.28     44.93 o 
   7  -1   4      147.63      189.61     37.10 o 
   8  -1   4      131.67      114.30     34.16 o 
   9  -1   4       10.87        0.00     26.35 o 
  10  -1   4       63.21       49.07     35.37 o 
  11  -1   4      165.11      182.78     48.92 o 
 -12   0   4       35.29       42.03     32.72 o 
 -11   0   4      262.74      243.36     33.74 o 
 -10   0   4      200.37      227.64     31.69 o 
  -9   0   4      529.01      600.60     40.34 o 
  -8   0   4        9.09        0.00     17.93 o 
  -7   0   4     1089.52     1162.50     43.35 o 
  -6   0   4     6086.95     6079.58    101.51 o 
  -5   0   4     7763.66     7577.46    114.33 o 
  -4   0   4     7716.58     7617.72    191.15 o 
  -3   0   4      123.89      134.61     13.15 o 
  -2   0   4      326.25      393.59     18.14 o 
  -1   0   4      220.13      163.98     16.62 o 
   0   0   4     7368.91     6569.56    456.75 o 
   1   0   4     2319.99     2503.91     42.64 o 
   2   0   4     2986.95     2973.27     50.83 o 
   3   0   4     2994.67     2997.41     69.76 o 
   4   0   4     2662.72     2704.08     54.32 o 
   5   0   4     5729.10     5626.91    141.22 o 
   6   0   4      316.85      300.93     25.78 o 
   7   0   4       58.05       30.01     20.28 o 
   8   0   4      375.85      292.79     54.92 o 
   9   0   4      351.81      426.29     51.06 o 
  10   0   4      119.98      102.87     56.24 o 
  11   0   4        3.59        0.00     52.96 o 
 -12   1   4       38.36        0.00     39.17 o 
 -11   1   4      219.52      240.54     32.75 o 
 -10   1   4      276.28      274.55     39.93 o 
  -9   1   4      156.56      192.87     28.85 o 
  -8   1   4      418.72      515.06     45.02 o 
  -7   1   4     2926.48     2945.05     68.59 o 
  -6   1   4     5838.74     5760.65     98.54 o 
  -5   1   4      210.18      284.60     22.00 o 
  -4   1   4     2198.29     2182.91     47.24 o 
  -3   1   4     4268.12     3939.11     65.05 o 
  -2   1   4    15059.66    14804.26    232.57 o 
  -1   1   4    26657.07    26869.57    340.97 o 
   0   1   4     5745.97     6043.63     82.72 o 
   1   1   4      212.51      215.35     12.43 o 
   2   1   4     2258.34     2159.14     41.37 o 
   3   1   4     7340.74     7496.58    107.61 o 
   4   1   4     6107.09     5880.27    155.78 o 
   5   1   4     1361.12     1293.06     42.26 o 
   6   1   4      453.52      494.59     34.14 o 
   7   1   4      974.62     1123.15     46.92 o 
   9   1   4      143.13      149.98     61.24 o 
  10   1   4       16.84        0.00     51.10 o 
  11   1   4       41.89        0.00     61.20 o 
 -12   2   4        2.12       44.18     33.48 o 
 -11   2   4       92.74       50.95     57.02 o 
 -10   2   4     2487.74     2508.82     73.30 o 
  -9   2   4     2376.23     2538.33     71.22 o 
  -8   2   4      690.07      674.11     37.91 o 
  -7   2   4       15.37        0.00     22.43 o 
  -6   2   4      142.88      117.88     18.73 o 
  -5   2   4     2386.63     2310.11     52.68 o 
  -4   2   4     5666.10     5549.74     88.78 o 
  -3   2   4     2564.14     2595.64     54.50 o 
  -2   2   4     5325.28     5417.95     94.51 o 
  -1   2   4     9831.28     9837.70    128.94 o 
   0   2   4    12612.17    12816.67    209.18 o 
   1   2   4     1085.25     1092.57     41.36 o 
   2   2   4     2420.42     2499.27     45.94 o 
   3   2   4      371.47      377.86     22.09 o 
   4   2   4      481.58      527.89     27.33 o 
   5   2   4      771.16      762.77     35.26 o 
   6   2   4      589.31      586.33     35.51 o 
   7   2   4     1828.04     1579.07    124.58 o 
   8   2   4       12.31        0.00     43.50 o 
   9   2   4       70.13      139.84     57.51 o 
  10   2   4       18.52        0.00     48.97 o 
 -12   3   4      260.16      169.81     42.24 o 
 -11   3   4      993.81     1018.67     51.89 o 
 -10   3   4     1059.24     1054.47     49.87 o 
  -9   3   4      436.89      340.73     38.93 o 
  -8   3   4        8.45       25.93     19.58 o 
  -7   3   4     1234.21     1150.50     43.61 o 
  -6   3   4     4934.37     5122.82     92.87 o 
  -5   3   4     4279.38     4199.77     77.72 o 
  -4   3   4      229.08      226.26     19.12 o 
  -3   3   4      577.04      570.21     31.44 o 
  -2   3   4     2938.12     2998.62     53.57 o 
  -1   3   4    11834.37    11841.10    154.08 o 
   0   3   4     4004.61     4054.31     88.63 o 
   1   3   4      170.27      178.45     23.55 o 
   2   3   4     4808.71     4826.07     74.93 o 
   3   3   4      780.35      829.91     28.76 o 
   4   3   4      599.02      618.16     42.66 o 
   5   3   4     1371.48     1221.24     59.13 o 
   6   3   4       90.10       94.22     52.12 o 
   7   3   4      319.45      334.76     43.24 o 
   8   3   4        0.61        0.73     66.51 o 
   9   3   4       27.75       45.02     53.78 o 
 -12   4   4      367.79      355.84     50.45 o 
 -11   4   4       87.90       64.33     29.80 o 
 -10   4   4        0.01        0.00     20.00 o 
  -9   4   4       68.70       80.51     23.66 o 
  -8   4   4      609.83      647.89     39.54 o 
  -7   4   4     1472.69     1404.00     48.32 o 
  -6   4   4      985.71      981.24     38.98 o 
  -5   4   4       62.88       50.41     15.18 o 
  -4   4   4      741.16      637.60     28.66 o 
  -3   4   4     3154.00     3006.87     97.94 o 
  -2   4   4     4958.93     4841.60     78.27 o 
  -1   4   4      730.11      751.97     24.22 o 
   0   4   4     1792.42     1904.96     60.39 o 
   1   4   4     2180.89     2047.60    142.94 o 
   2   4   4     2859.37     2799.81    108.80 o 
   3   4   4      267.04      314.27     34.70 o 
   4   4   4       32.73        0.00     42.23 o 
   5   4   4      152.98      151.62     33.01 o 
   6   4   4     1345.57     1428.64     68.95 o 
   7   4   4      934.20      888.99     60.13 o 
   8   4   4       33.51       86.54     68.24 o 
 -12   5   4        3.73        1.33     38.45 o 
 -11   5   4      435.57      489.94     55.26 o 
 -10   5   4      920.84      953.04     48.92 o 
  -9   5   4      864.30      938.00     45.92 o 
  -8   5   4      439.99      435.99     35.58 o 
  -7   5   4      251.34      238.28     33.13 o 
  -6   5   4      147.86      163.02     22.82 o 
  -5   5   4      446.12      447.24     28.88 o 
  -4   5   4      907.19      791.37     72.27 o 
  -3   5   4       13.41       10.66     14.37 o 
  -2   5   4       33.83       27.09     12.19 o 
  -1   5   4      951.79      953.28     28.97 o 
   0   5   4     3860.18     3981.25     64.92 o 
   1   5   4      647.38      593.96     39.60 o 
   2   5   4        0.72        9.08     20.71 o 
   3   5   4      165.18      195.62     37.92 o 
   4   5   4      243.90      285.03     38.51 o 
   5   5   4      154.31      224.26     38.11 o 
   6   5   4       65.27       52.92     31.51 o 
   7   5   4      270.56      261.46     64.89 o 
   8   5   4        0.42        0.00     47.97 o 
 -12   6   4      463.20      472.43     57.57 o 
 -11   6   4      464.44      606.84     59.07 o 
 -10   6   4      816.58      896.82     62.09 o 
  -9   6   4      222.65      236.54     30.05 o 
  -8   6   4      463.40      487.40     37.10 o 
  -7   6   4      799.82      796.58     41.69 o 
  -6   6   4     1159.27     1128.26     45.27 o 
  -5   6   4     2140.01     2201.05     57.78 o 
  -4   6   4      278.68      247.72     30.24 o 
  -3   6   4      913.97      914.65     35.07 o 
  -2   6   4     1658.90     1681.24     43.81 o 
  -1   6   4     1782.57     1753.45     42.20 o 
   0   6   4     1870.12     1799.32     84.38 o 
   1   6   4      223.15      273.85     34.29 o 
   2   6   4       98.00      138.48     31.15 o 
   3   6   4      293.75      334.48     40.14 o 
   4   6   4      929.58     1013.27    189.23 o 
   5   6   4      124.43       57.20     31.43 o 
   6   6   4        8.74       42.12     51.10 o 
   7   6   4       81.14       94.74     56.17 o 
   8   6   4       76.99       64.22     55.61 o 
 -12   7   4      300.47      201.68     45.36 o 
 -11   7   4       40.60       82.54     34.58 o 
 -10   7   4       44.23       56.10     53.58 o 
  -9   7   4     1366.70     1483.90     57.69 o 
  -8   7   4     1981.87     1916.68    116.23 o 
  -7   7   4      268.02      270.24     29.92 o 
  -6   7   4      436.95      460.37     34.37 o 
  -5   7   4        2.59        0.00     18.83 o 
  -4   7   4     1904.67     1885.03     53.87 o 
  -3   7   4     2936.07     2934.41    120.53 o 
  -2   7   4      775.85      809.54    133.51 o 
  -1   7   4       86.15       65.55     26.13 o 
   0   7   4        2.45        0.00     21.20 o 
   1   7   4      984.38      946.01     94.39 o 
   2   7   4      620.91      640.02     49.57 o 
   3   7   4      409.46      339.65     41.84 o 
   4   7   4        8.79       22.51     49.79 o 
   5   7   4        9.51        0.00     50.35 o 
   6   7   4      127.78      111.78     61.05 o 
   7   7   4      140.08      109.76     60.60 o 
 -11   8   4      326.80      285.26     47.77 o 
 -10   8   4      748.78      774.66     58.85 o 
  -9   8   4      626.18      680.20     43.71 o 
  -8   8   4      624.56      622.20     41.31 o 
  -7   8   4       47.15       22.16     25.09 o 
  -6   8   4     1298.71     1257.23     50.23 o 
  -5   8   4      925.95      948.00     43.54 o 
  -4   8   4     1020.08     1110.73     45.09 o 
  -3   8   4       87.29      109.66     30.25 o 
  -2   8   4      928.53      991.82     67.24 o 
  -1   8   4      726.61      724.89     50.21 o 
   0   8   4     1044.51     1156.36    211.83 o 
   1   8   4      470.93      531.73     46.00 o 
   2   8   4      267.46      283.49     39.17 o 
   3   8   4        0.05       51.17     53.63 o 
   4   8   4      157.58      158.26     60.42 o 
   5   8   4      114.98      194.07     66.87 o 
   6   8   4       55.98        0.00     54.64 o 
 -11   9   4      110.38       24.99     32.84 o 
 -10   9   4       58.56       66.63     34.15 o 
  -9   9   4       35.03       52.91     41.32 o 
  -8   9   4      402.43      452.14     39.78 o 
  -7   9   4      679.66      677.06     41.92 o 
  -6   9   4      486.24      518.82     37.89 o 
  -5   9   4      390.95      433.96     46.13 o 
  -4   9   4       16.91       12.84     25.08 o 
  -3   9   4      107.04       88.49     32.71 o 
  -2   9   4      453.67      491.30     64.68 o 
  -1   9   4      178.89      165.99     32.64 o 
   0   9   4       84.84      102.79     30.64 o 
   1   9   4        0.59       19.83     25.11 o 
   2   9   4       81.57      231.46     67.65 o 
   3   9   4      283.77      360.34     78.08 o 
   4   9   4      185.75      218.11     73.05 o 
   5   9   4       28.97       14.72     58.40 o 
 -10  10   4       90.66       98.36     44.15 o 
  -9  10   4      370.06      288.93     44.02 o 
  -8  10   4      436.36      508.14     42.35 o 
  -7  10   4      137.41      126.25     35.98 o 
  -6  10   4       42.51       68.21     31.36 o 
  -5  10   4       62.37       61.92     43.37 o 
  -4  10   4      556.13      585.75     55.01 o 
  -3  10   4      528.59      512.39     93.42 o 
  -2  10   4        2.49        0.00     23.78 o 
  -1  10   4      131.93      156.16     34.58 o 
   0  10   4      286.34      359.22     78.16 o 
   1  10   4      198.58      209.32     69.40 o 
   2  10   4       51.34       71.86     61.46 o 
   3  10   4        1.59       20.95     59.52 o 
   4  10   4        6.65       39.17     60.16 o 
  -9  11   4       40.53       32.69     45.99 o 
  -8  11   4        4.41        0.00     59.00 o 
  -7  11   4      117.19       77.69     34.76 o 
  -6  11   4      138.35       63.28     32.41 o 
  -5  11   4       50.86       46.35     30.66 o 
  -4  11   4      114.26      130.88     42.62 o 
  -3  11   4       41.58       19.04     70.56 o 
  -2  11   4      197.98      183.26     38.33 o 
  -1  11   4      323.51      308.72     77.34 o 
   0  11   4      175.26      172.87     64.37 o 
   1  11   4       11.60        0.00     51.32 o 
   2  11   4       12.53        2.76     59.49 o 
   3  11   4        5.16        0.00     60.34 o 
  -7  12   4      226.76      279.38     47.95 o 
  -6  12   4      151.00      107.34     47.00 o 
  -5  12   4       14.47       27.51     45.02 o 
  -4  12   4      112.06      141.30     51.90 o 
  -3  12   4       67.04       56.69     60.34 o 
  -2  12   4      182.51      146.63     69.55 o 
  -1  12   4       36.55       55.31     60.01 o 
   0  12   4        1.87       69.06     63.59 o 
   1  12   4        0.12        0.00     57.85 o 
   2 -14   5      260.74      352.55     67.42 o 
   3 -14   5      397.19      345.73     67.87 o 
  -2 -13   5       18.91        4.32     52.03 o 
  -1 -13   5       48.33        0.00     47.82 o 
   0 -13   5       40.12       35.70     33.58 o 
   1 -13   5       56.05       73.83     41.97 o 
   2 -13   5      186.62      222.32     56.76 o 
   3 -13   5        6.47        0.00     38.09 o 
   4 -13   5       97.43       51.73     40.10 o 
   5 -13   5      137.04       69.03     42.49 o 
   6 -13   5      303.30      239.25     60.19 o 
  -4 -12   5       37.96       83.08     57.88 o 
  -3 -12   5       26.38        0.00     48.15 o 
  -2 -12   5      272.87      304.85     43.27 o 
  -1 -12   5      499.31      469.09     49.04 o 
   0 -12   5      137.63       87.01     32.15 o 
   1 -12   5       22.94       17.84     35.71 o 
   2 -12   5      143.18      185.80     46.89 o 
   3 -12   5      449.42      494.78     71.00 o 
   4 -12   5      490.35      481.77     70.22 o 
   5 -12   5      165.08      210.29     54.75 o 
   6 -12   5        9.64        0.00     35.11 o 
   7 -12   5       37.21       43.58     34.44 o 
   8 -12   5      191.56      168.56     90.83 o 
  -5 -11   5        4.52        0.00     45.58 o 
  -4 -11   5      227.89      162.50     60.94 o 
  -3 -11   5      607.03      609.11     52.98 o 
  -2 -11   5      589.21      732.67     54.33 o 
  -1 -11   5       25.52        0.00     37.66 o 
   0 -11   5       10.39        2.00     24.02 o 
   1 -11   5      784.06      821.17     53.08 o 
   2 -11   5      926.09     1007.82     78.42 o 
   3 -11   5      367.91      386.88     60.53 o 
   4 -11   5       52.23       23.03     38.17 o 
   5 -11   5       13.16       10.32     36.82 o 
   6 -11   5      883.15      834.33     81.51 o 
   7 -11   5      207.41      257.43     42.52 o 
   8 -11   5      323.02      362.44     49.45 o 
   9 -11   5       14.91       18.39     34.50 o 
  -7 -10   5       48.84       25.72     51.43 o 
  -6 -10   5      202.66      112.75     56.21 o 
  -5 -10   5       84.24      106.34     33.26 o 
  -4 -10   5      614.45      637.68     62.63 o 
  -3 -10   5      664.57      686.42     51.66 o 
  -2 -10   5       48.73       57.90     26.77 o 
  -1 -10   5      331.16      385.38     41.25 o 
   0 -10   5     1986.20     1919.76    133.30 o 
   1 -10   5      831.05      819.26     66.12 o 
   2 -10   5       19.78       61.22     26.90 o 
   3 -10   5       10.08       34.66     32.46 o 
   4 -10   5      609.21      557.33     65.17 o 
   5 -10   5     1563.98     1571.87     71.25 o 
   6 -10   5      906.98     1123.17     63.73 o 
   7 -10   5      278.09      264.19     45.62 o 
   8 -10   5        0.62        0.00     27.83 o 
   9 -10   5      219.96      129.30     41.48 o 
  10 -10   5      350.50      318.62     58.05 o 
  -8  -9   5       66.53      119.05     64.18 o 
  -7  -9   5      409.46      365.26     47.47 o 
  -6  -9   5      416.31      410.66     47.87 o 
  -5  -9   5      134.29      229.82     38.20 o 
  -4  -9   5      515.25      515.48     74.93 o 
  -3  -9   5      398.62      323.45     40.25 o 
  -2  -9   5     1589.22     1575.17     67.82 o 
  -1  -9   5     1081.51     1203.39     58.25 o 
   0  -9   5      141.41      125.49     42.32 o 
   1  -9   5      222.97      204.58     44.39 o 
   2  -9   5       94.87      126.01     35.97 o 
   3  -9   5     1046.80     1265.21     58.89 o 
   4  -9   5     2867.53     2832.33    177.26 o 
   5  -9   5       11.36        4.25     27.19 o 
   6  -9   5       90.02       26.06     26.47 o 
   7  -9   5       50.92      131.03     35.60 o 
   8  -9   5      275.40      307.07     43.94 o 
   9  -9   5      218.79      136.71     42.99 o 
  10  -9   5      119.15      155.30     45.25 o 
  -8  -8   5      451.65      347.52     47.83 o 
  -7  -8   5      275.27      330.84     44.89 o 
  -6  -8   5      194.56      179.16     35.51 o 
  -5  -8   5      543.85      619.48     48.37 o 
  -4  -8   5     1710.75     1819.48     89.40 o 
  -3  -8   5      228.46      220.33     35.05 o 
  -2  -8   5     1346.58     1412.56    119.68 o 
  -1  -8   5      257.37      286.39     33.92 o 
   0  -8   5     1518.39     1749.89     64.79 o 
   1  -8   5     2107.80     1985.89     65.76 o 
   2  -8   5      862.07     1005.20     38.69 o 
   3  -8   5      529.60      639.86     66.34 o 
   4  -8   5      162.31      231.53     50.73 o 
   5  -8   5      239.00      218.17     35.82 o 
   6  -8   5      176.65      256.39     38.72 o 
   7  -8   5       23.65       26.51     25.80 o 
   8  -8   5       81.34       50.89     33.56 o 
   9  -8   5       80.06       48.90     33.72 o 
  10  -8   5       77.30       17.17     34.54 o 
  -9  -7   5      220.28      189.44     48.14 o 
  -8  -7   5      162.06      175.17     37.47 o 
  -7  -7   5       23.36       27.97     34.64 o 
  -6  -7   5      116.01       79.65     28.39 o 
  -5  -7   5       31.32       53.61     42.60 o 
  -4  -7   5       78.21      103.57     28.03 o 
  -3  -7   5      265.16      237.36     33.19 o 
  -2  -7   5      670.07      633.77     41.72 o 
  -1  -7   5     1119.19     1257.73     57.77 o 
   0  -7   5     5703.36     5728.23    104.54 o 
   1  -7   5     2691.76     2623.23     56.22 o 
   2  -7   5      437.12      489.40     28.78 o 
   3  -7   5        4.61        0.00     14.26 o 
   4  -7   5      880.79     1002.97     77.73 o 
   5  -7   5      733.17      730.02     49.60 o 
   6  -7   5     1427.38     1547.55     70.82 o 
   7  -7   5      158.35       78.48     41.67 o 
   8  -7   5      573.12      568.07     53.12 o 
   9  -7   5      441.53      369.93     60.40 o 
  10  -7   5      269.86      323.26     83.23 o 
  11  -7   5      140.77      127.35     41.75 o 
 -10  -6   5        0.11        7.65     32.34 o 
  -9  -6   5       71.03       95.69     52.27 o 
  -8  -6   5      177.48      119.38     51.81 o 
  -7  -6   5      615.36      678.57     52.24 o 
  -6  -6   5      337.06      365.43     41.44 o 
  -5  -6   5        9.65        0.00     21.66 o 
  -4  -6   5      727.50      817.83     47.63 o 
  -3  -6   5     1200.20     1251.22    100.61 o 
  -2  -6   5     3538.46     3457.68    107.34 o 
  -1  -6   5      178.70      205.25     33.77 o 
   0  -6   5       97.13       72.35     21.73 o 
   1  -6   5        2.55       10.64     12.63 o 
   2  -6   5      547.33      492.46     25.76 o 
   3  -6   5     1615.72     1748.23     42.48 o 
   4  -6   5     1022.29     1149.11     79.28 o 
   5  -6   5      662.20      780.05     69.55 o 
   6  -6   5       43.26       65.98     26.64 o 
   7  -6   5      912.87      883.01     56.80 o 
   8  -6   5      530.25      501.43     51.27 o 
   9  -6   5       36.71       54.69     33.73 o 
  10  -6   5       18.15        0.00     38.07 o 
  11  -6   5       19.49       56.01     36.93 o 
 -10  -5   5      113.35      136.34     39.43 o 
  -9  -5   5      417.28      462.24     50.24 o 
  -8  -5   5      649.28      637.96     50.41 o 
  -7  -5   5      276.24      346.65     40.08 o 
  -6  -5   5      108.23      130.74     36.54 o 
  -5  -5   5     2160.37     2115.71     72.43 o 
  -4  -5   5     4882.49     4722.58    110.13 o 
  -3  -5   5     1750.44     1712.52     58.43 o 
  -2  -5   5      882.35      952.07     42.35 o 
  -1  -5   5     1209.16     1124.22     39.21 o 
   0  -5   5     2539.25     2527.03     49.22 o 
   1  -5   5     3769.45     3977.73     67.46 o 
   2  -5   5     1641.14     1687.76     38.98 o 
   3  -5   5       77.13       56.48     19.20 o 
   4  -5   5      722.82      700.61     47.97 o 
   5  -5   5      101.98      133.08     28.71 o 
   6  -5   5      749.65      738.38     54.81 o 
   7  -5   5      952.47      991.44     59.63 o 
   8  -5   5      248.41      178.73     36.36 o 
   9  -5   5       34.58       49.03     30.68 o 
  10  -5   5      277.32      268.45     46.50 o 
  11  -5   5      166.78      111.65     63.19 o 
 -11  -4   5      193.43      198.07     68.08 o 
 -10  -4   5      449.98      450.94     86.75 o 
  -9  -4   5      194.26      180.22     38.32 o 
  -8  -4   5       38.59       54.50     63.40 o 
  -7  -4   5      320.37      320.57     39.04 o 
  -6  -4   5      916.46     1033.28     53.77 o 
  -5  -4   5     3182.84     3254.86     88.67 o 
  -4  -4   5     3610.94     3604.74     67.12 o 
  -3  -4   5      371.37      435.56     37.72 o 
  -2  -4   5     3327.83     3242.98     76.17 o 
  -1  -4   5      791.29      727.88     43.77 o 
   0  -4   5    13805.09    14416.47    183.56 o 
   1  -4   5     4667.84     4793.67     77.00 o 
   2  -4   5      330.52      346.50     20.40 o 
   3  -4   5     2499.51     2488.62     68.96 o 
   4  -4   5     3292.26     3422.70     86.04 o 
   5  -4   5      743.83      870.29     48.12 o 
   6  -4   5     1314.26     1475.14     63.36 o 
   7  -4   5       24.05       31.56     45.68 o 
   8  -4   5       30.52       88.48     29.81 o 
   9  -4   5      741.31      787.80     59.22 o 
  10  -4   5       90.51       47.67     33.66 o 
  11  -4   5      116.55       74.07     38.11 o 
 -11  -3   5      221.09      237.12     43.19 o 
 -10  -3   5       10.46        4.59     30.97 o 
  -9  -3   5     1215.37     1237.98     91.35 o 
  -8  -3   5     1542.63     1420.43     67.26 o 
  -7  -3   5     1661.32     1501.71     95.30 o 
  -6  -3   5      795.04      774.27     36.26 o 
  -5  -3   5      289.80      273.39     36.55 o 
  -4  -3   5     1305.62     1170.05     61.50 o 
  -3  -3   5     6602.86     6433.18     93.40 o 
  -2  -3   5     3295.36     3320.63     54.71 o 
  -1  -3   5     1730.89     1734.62     35.32 o 
   0  -3   5      274.97      299.23     16.80 o 
   1  -3   5      587.50      590.15     20.14 o 
   2  -3   5     3605.07     3665.11     79.92 o 
   3  -3   5     8622.15     9124.77    161.42 o 
   4  -3   5      807.32      736.23     39.34 o 
   5  -3   5       37.16      106.16     23.72 o 
   6  -3   5       17.22       43.25     24.56 o 
   7  -3   5      345.21      284.37     37.97 o 
   8  -3   5      132.52      150.85     35.63 o 
   9  -3   5        1.25        0.00     30.73 o 
  10  -3   5        2.30        0.00     46.16 o 
  11  -3   5      189.23       90.87     39.57 o 
 -12  -2   5       10.49       14.30     32.99 o 
 -11  -2   5      148.04      158.17     38.84 o 
 -10  -2   5      493.78      461.13     50.44 o 
  -9  -2   5     1146.44     1152.63     91.65 o 
  -8  -2   5      443.85      443.02     81.94 o 
  -7  -2   5       17.58        9.30     17.46 o 
  -6  -2   5      207.37      139.85     18.94 o 
  -5  -2   5     1649.40     1473.52     39.84 o 
  -4  -2   5     3216.01     2917.13     55.99 o 
  -3  -2   5      758.53      788.96     28.83 o 
  -2  -2   5        0.52        3.18      7.20 o 
  -1  -2   5      146.07      133.49     13.45 o 
   0  -2   5     1754.67     1622.84     50.48 o 
   1  -2   5     3221.87     3287.07     52.89 o 
   2  -2   5      597.26      683.88     29.73 o 
   3  -2   5     1907.53     1825.96     36.92 o 
   4  -2   5      129.51      165.80     13.89 o 
   5  -2   5     2281.63     2158.58     47.96 o 
   6  -2   5      362.20      422.34     40.42 o 
   7  -2   5      171.17      181.92     33.84 o 
   8  -2   5       38.01       16.32     28.09 o 
   9  -2   5       91.93      107.87     34.30 o 
  10  -2   5      239.70      255.78     43.23 o 
  11  -2   5       57.71       24.47     35.14 o 
 -12  -1   5       52.88       47.75     34.32 o 
 -11  -1   5      267.78      257.03     42.93 o 
 -10  -1   5      985.87      951.60     61.90 o 
  -9  -1   5        1.68        3.82     19.13 o 
  -8  -1   5      256.39      245.98     34.30 o 
  -7  -1   5     2537.92     2433.95     78.02 o 
  -6  -1   5     1307.34     1146.31     49.18 o 
  -5  -1   5     1150.53     1192.86     39.69 o 
  -4  -1   5      244.82      269.86     18.98 o 
  -3  -1   5     2366.35     2467.14     47.16 o 
  -2  -1   5     2833.82     2639.30     50.36 o 
  -1  -1   5     3905.17     3826.03     69.59 o 
   0  -1   5     3174.15     3016.41     74.93 o 
   1  -1   5     1756.60     1802.06     44.36 o 
   2  -1   5      269.51      246.95     19.42 o 
   4  -1   5     1240.76     1244.42     50.89 o 
   5  -1   5      735.10      680.50     47.50 o 
   6  -1   5       69.85       96.73     26.68 o 
   7  -1   5        3.03       20.11     26.23 o 
   8  -1   5       22.50        0.00     25.56 o 
   9  -1   5      489.52      480.13     49.77 o 
  10  -1   5       12.51        0.00     29.25 o 
  11  -1   5        0.52        0.00     50.88 o 
 -12   0   5      102.05       54.89     35.20 o 
 -11   0   5      117.45       87.93     34.55 o 
 -10   0   5       25.23       32.32     21.52 o 
  -9   0   5       17.60       33.78     21.36 o 
  -8   0   5      214.73      249.37     27.90 o 
  -7   0   5     3310.69     3258.16     72.83 o 
  -6   0   5      124.79      121.33     18.07 o 
  -5   0   5      452.54      432.79     25.73 o 
  -4   0   5     5478.82     5681.61     88.94 o 
  -3   0   5     7805.97     7871.89    111.20 o 
  -2   0   5      280.59      237.02     15.80 o 
  -1   0   5     3754.80     3737.07    107.58 o 
   0   0   5     1637.95     1491.24     55.29 o 
   1   0   5      483.42      423.49     31.30 o 
   2   0   5      312.83      349.49     19.28 o 
   3   0   5     6075.63     6560.91     97.60 o 
   4   0   5       46.20       67.18     14.96 o 
   5   0   5     1076.88     1128.06     66.80 o 
   6   0   5      712.41      821.52     36.64 o 
   7   0   5      319.09      369.10     65.45 o 
   8   0   5      860.89      698.53    160.83 o 
   9   0   5       34.46        0.00     46.63 o 
  10   0   5        3.59       53.52     57.36 o 
  11   0   5       22.78       26.91     61.72 o 
 -12   1   5        6.82       24.85     26.33 o 
 -11   1   5      144.67      101.81     27.99 o 
 -10   1   5      593.41      710.84     44.84 o 
  -9   1   5      289.81      297.44     32.10 o 
  -8   1   5       16.48       25.98     19.70 o 
  -7   1   5       55.10       30.86     27.61 o 
  -6   1   5     2716.28     2663.11     61.63 o 
  -5   1   5     6807.48     6797.87    123.01 o 
  -4   1   5        3.68        3.46     13.10 o 
  -3   1   5     1192.71     1235.49     51.27 o 
  -2   1   5     6530.42     6584.60     94.26 o 
  -1   1   5     1486.23     1479.26     32.33 o 
   0   1   5     3087.02     3006.08     97.07 o 
   1   1   5     3080.52     3125.77     51.83 o 
   2   1   5       90.90       83.29     11.91 o 
   3   1   5      142.93      115.56     15.05 o 
   4   1   5     1006.82      979.90     35.31 o 
   5   1   5     3135.82     3121.24     99.01 o 
   6   1   5      267.97      277.67     26.50 o 
   7   1   5     1163.23     1147.25     57.18 o 
   8   1   5       86.46       14.87     42.19 o 
   9   1   5       99.87      188.15     64.74 o 
  10   1   5       90.75       48.38     50.91 o 
 -12   2   5      567.31      599.87     46.64 o 
 -11   2   5      980.58      979.46     59.47 o 
 -10   2   5      677.68      726.63     45.19 o 
  -9   2   5       56.89       81.00     23.18 o 
  -8   2   5      128.00      146.30     25.28 o 
  -7   2   5     3062.31     2912.85     69.42 o 
  -6   2   5     3936.46     3900.31     77.97 o 
  -5   2   5     1910.85     2031.53     57.77 o 
  -4   2   5      600.23      557.32     25.58 o 
  -3   2   5      966.05     1000.08     30.86 o 
  -2   2   5     8245.20     8301.74    115.77 o 
  -1   2   5    11636.04    11815.55    153.84 o 
   0   2   5     1491.52     1466.56     84.31 o 
   1   2   5      332.80      359.60     54.27 o 
   2   2   5      681.50      720.33     23.25 o 
   3   2   5       18.35       18.52     24.28 o 
   4   2   5      789.73      754.40     31.71 o 
   5   2   5      391.94      366.66     38.45 o 
   6   2   5      381.57      391.89     42.44 o 
   7   2   5      802.74      955.12     84.48 o 
   8   2   5      639.45      475.88     76.37 o 
   9   2   5      221.27      251.40     68.10 o 
  10   2   5       48.81       25.72     57.55 o 
 -12   3   5      260.93      233.64     35.69 o 
 -11   3   5        4.49       13.61     22.89 o 
 -10   3   5      998.68      904.57     46.94 o 
  -9   3   5      586.25      618.54     50.44 o 
  -8   3   5      749.42      748.81     41.31 o 
  -7   3   5     2664.57     2719.97     67.65 o 
  -6   3   5       26.27       14.01     15.05 o 
  -5   3   5      366.25      287.28     23.22 o 
  -4   3   5      127.30      103.00     16.29 o 
  -3   3   5     4027.29     4172.53     72.57 o 
  -2   3   5     3004.08     3097.05     56.48 o 
  -1   3   5        0.56        7.42      8.51 o 
   0   3   5     1685.15     1802.17     58.50 o 
   1   3   5      111.96      106.69     32.33 o 
   2   3   5      150.16      151.79     36.95 o 
   3   3   5      126.98      143.00     46.85 o 
   4   3   5       52.07       58.62     28.59 o 
   5   3   5        2.48        8.09     41.63 o 
   6   3   5      453.31      547.24     49.21 o 
   7   3   5      452.40      526.20     49.96 o 
   8   3   5       45.13       61.09     51.77 o 
   9   3   5       15.03        0.00     45.14 o 
 -12   4   5       11.04        0.00     33.26 o 
 -11   4   5      568.82      583.19     50.08 o 
 -10   4   5      639.46      711.94     44.43 o 
  -9   4   5      528.06      533.49     41.15 o 
  -8   4   5       19.87        0.00     20.01 o 
  -7   4   5      252.70      231.14     26.95 o 
  -6   4   5     2267.43     2148.16     56.90 o 
  -5   4   5     3642.07     3604.75     72.98 o 
  -4   4   5      398.71      391.52     25.01 o 
  -3   4   5     2054.68     2099.18     48.23 o 
  -2   4   5      705.83      718.84     54.17 o 
  -1   4   5      181.16      195.10     15.27 o 
   0   4   5     1248.17     1199.26     51.74 o 
   1   4   5     3779.10     3483.25     89.88 o 
   2   4   5      255.53      240.54     31.69 o 
   3   4   5      691.01      688.72     48.22 o 
   4   4   5      146.01      137.10     37.05 o 
   5   4   5        0.86        0.00     30.41 o 
   6   4   5        0.64        0.00     27.95 o 
   7   4   5        0.01       13.39     31.89 o 
   8   4   5        5.44       24.93     48.94 o 
 -12   5   5      352.00      378.70     52.06 o 
 -11   5   5      234.57      251.10     34.57 o 
 -10   5   5      115.96      101.28     37.34 o 
  -9   5   5        6.74       36.02     21.14 o 
  -8   5   5     1216.57     1138.20     53.78 o 
  -7   5   5     1108.39     1141.76     55.65 o 
  -6   5   5     2479.42     2497.85     69.64 o 
  -5   5   5      136.16      156.67     25.59 o 
  -4   5   5      258.42      222.44     21.57 o 
  -3   5   5      220.12      223.01     23.22 o 
  -2   5   5     1474.51     1515.17     53.51 o 
  -1   5   5     1503.13     1549.60     36.11 o 
   0   5   5      962.76      915.50     48.48 o 
   1   5   5        4.03       30.56     21.75 o 
   2   5   5      737.35      736.70     49.44 o 
   3   5   5      285.89      289.28     39.24 o 
   4   5   5      169.08      166.18     72.10 o 
   5   5   5        2.12       14.70     28.21 o 
   6   5   5      131.43      187.56     39.74 o 
   7   5   5      156.04      105.47     40.81 o 
   8   5   5      146.56       66.87     56.84 o 
 -12   6   5       63.93       43.14     34.65 o 
 -11   6   5       64.89       36.57     31.45 o 
 -10   6   5      186.19      221.39     31.28 o 
  -9   6   5     1729.00     1734.98     61.53 o 
  -8   6   5      800.92      858.39     44.39 o 
  -7   6   5        4.17       28.41     19.53 o 
  -6   6   5       44.16       60.82     21.04 o 
  -5   6   5      189.03      238.55     42.83 o 
  -4   6   5     1652.64     1726.60     67.65 o 
  -3   6   5      806.69      794.15     58.91 o 
  -2   6   5      190.93      170.32     27.92 o 
  -1   6   5      160.30      166.35     28.37 o 
   0   6   5      848.37      885.17     51.38 o 
   1   6   5     1029.83     1003.96    107.88 o 
   2   6   5      702.99      665.25     49.83 o 
   3   6   5      618.34      543.82     92.92 o 
   4   6   5       93.90       63.76     31.46 o 
   5   6   5      146.02      243.19     51.99 o 
   6   6   5      170.98      282.85     70.03 o 
   7   6   5       19.28       23.07     49.79 o 
   8   6   5       14.41       10.51     53.22 o 
 -11   7   5      196.12      180.84     42.55 o 
 -10   7   5      716.65      730.62     45.85 o 
  -9   7   5      467.69      500.07     45.36 o 
  -8   7   5      154.68      170.26     30.10 o 
  -7   7   5      274.64      243.18     28.58 o 
  -6   7   5      921.51      861.31     42.06 o 
  -5   7   5     2333.98     2415.07     98.90 o 
  -4   7   5     1009.13     1080.44     42.60 o 
  -3   7   5      109.29       68.12     26.75 o 
  -2   7   5      463.12      505.14     43.98 o 
  -1   7   5     1543.57     1625.38     77.00 o 
   0   7   5      818.73      760.76     53.21 o 
   1   7   5      245.85      193.50     34.82 o 
   2   7   5       25.98        0.00     25.64 o 
   3   7   5       44.28       48.06     31.21 o 
   4   7   5      115.28      108.17     35.10 o 
   5   7   5      225.40      288.63     74.36 o 
   6   7   5      188.40       54.83     57.88 o 
   7   7   5       19.55        0.00     51.47 o 
 -11   8   5      236.58      302.03     47.72 o 
 -10   8   5       43.41       57.66     33.14 o 
  -9   8   5      188.07      225.89     31.15 o 
  -8   8   5     1429.11     1338.18     89.91 o 
  -7   8   5      900.87      836.25     53.61 o 
  -6   8   5      660.06      684.82     41.38 o 
  -5   8   5      106.71      102.05     31.14 o 
  -4   8   5      141.83      164.76     39.40 o 
  -3   8   5     1248.13     1290.12     65.76 o 
  -2   8   5     1588.05     1439.15    135.65 o 
  -1   8   5       73.07       89.70     58.05 o 
   0   8   5       80.38       46.36     27.52 o 
   1   8   5      294.61      277.57     39.29 o 
   2   8   5      438.98      452.78     73.63 o 
   3   8   5      441.34      360.75     76.85 o 
   4   8   5       39.88       18.19     51.17 o 
   5   8   5       11.86       28.81     57.14 o 
   6   8   5        9.53       27.32     61.46 o 
 -10   9   5      211.99      259.80     45.42 o 
  -9   9   5      389.80      414.66     49.64 o 
  -8   9   5       64.64       33.05     25.05 o 
  -7   9   5      178.88      215.11     30.92 o 
  -6   9   5       12.33        0.00     26.58 o 
  -5   9   5      364.29      396.12     45.87 o 
  -4   9   5      929.73     1011.09     60.88 o 
  -3   9   5      155.31       94.67     46.07 o 
  -2   9   5      136.04       96.30     30.98 o 
  -1   9   5       18.34       30.45     27.26 o 
   0   9   5      569.73      576.59     48.79 o 
   1   9   5      269.09      291.70     46.98 o 
   2   9   5      165.49      174.95     65.34 o 
   3   9   5       18.95        0.00     56.02 o 
   4   9   5       62.48       70.48     61.50 o 
   5   9   5      138.42      117.78     70.03 o 
 -10  10   5       95.15      110.40     68.21 o 
  -9  10   5       30.06       67.43     26.44 o 
  -8  10   5      109.03       99.05     40.12 o 
  -7  10   5      735.26      723.41    151.43 o 
  -6  10   5      324.97      368.07     47.01 o 
  -5  10   5      114.78       78.10     32.60 o 
  -4  10   5      144.16      196.97     37.19 o 
  -3  10   5      144.58      116.75     52.24 o 
  -2  10   5       31.14       20.41     27.45 o 
  -1  10   5        3.71        0.00     26.85 o 
   0  10   5       21.29       66.05     54.08 o 
   1  10   5       42.53       47.63     60.64 o 
   2  10   5       91.09      129.48     66.72 o 
   3  10   5       49.44        0.00     52.70 o 
  -8  11   5      286.62      320.69     48.95 o 
  -7  11   5      171.37      163.15     38.11 o 
  -6  11   5       36.55       19.70     30.79 o 
  -5  11   5       14.85       51.87     32.90 o 
  -4  11   5      102.84      112.53     35.36 o 
  -3  11   5      618.06      609.68     81.55 o 
  -2  11   5      374.05      319.17     46.57 o 
  -1  11   5       98.41       99.29     65.60 o 
   0  11   5      229.49      225.27     74.69 o 
   1  11   5       85.02       54.49     62.47 o 
   2  11   5       13.63        0.00     56.91 o 
  -7  12   5       30.73       51.94     35.60 o 
  -6  12   5        4.38        0.00     31.69 o 
  -5  12   5      117.97      180.82     40.80 o 
  -4  12   5      171.58      121.66     37.47 o 
  -3  12   5       81.68       44.95     57.99 o 
  -2  12   5       70.31      111.48     63.62 o 
  -1  12   5       27.10       40.10     62.43 o 
   0  12   5      168.65      115.62     68.10 o 
   2 -14   6       38.33       67.42     45.99 o 
   3 -14   6       72.69      100.41     48.38 o 
  -2 -13   6      252.06      137.94     61.05 o 
  -1 -13   6      176.67      159.43     38.09 o 
   0 -13   6       16.68        0.00     26.68 o 
   1 -13   6       82.63        0.00     37.57 o 
   2 -13   6      102.98       91.69     46.92 o 
   3 -13   6      247.99      242.90     55.68 o 
   4 -13   6       64.69       21.92     42.04 o 
   5 -13   6        0.21       47.86     41.30 o 
   6 -13   6        0.60        0.48     41.30 o 
  -4 -12   6      159.59      112.86     59.04 o 
  -3 -12   6      396.76      395.59     61.31 o 
  -2 -12   6      110.28       87.07     34.70 o 
  -1 -12   6        6.56        0.00     26.00 o 
   0 -12   6      131.01      115.93     33.83 o 
   1 -12   6       88.06      174.88     49.53 o 
   2 -12   6      266.76      302.12     58.93 o 
   3 -12   6      177.31      154.79     47.33 o 
   4 -12   6       24.26        0.00     34.18 o 
   5 -12   6      269.65      362.76     64.59 o 
   6 -12   6      224.18      155.87     49.94 o 
   7 -12   6      250.79      375.51     70.29 o 
  -5 -11   6       57.37        2.05     28.38 o 
  -4 -11   6      277.20      288.23     55.44 o 
  -3 -11   6        1.42        0.00     24.48 o 
  -2 -11   6      191.00      218.27     38.45 o 
  -1 -11   6      857.02      785.37     54.57 o 
   0 -11   6     1559.04     1496.40     83.41 o 
   2 -11   6        0.16       44.95     37.35 o 
   3 -11   6      365.30      285.28     54.60 o 
   4 -11   6      157.35      229.18     53.63 o 
   5 -11   6      522.79      540.74     74.13 o 
   6 -11   6       36.83       79.48     32.81 o 
   7 -11   6        0.95        0.00     28.79 o 
   8 -11   6       68.53       41.97     34.18 o 
  -7 -10   6      249.46      305.70     73.61 o 
  -6 -10   6       99.28      124.58     43.55 o 
  -5 -10   6        0.87        0.00     28.05 o 
  -4 -10   6       35.08       40.53     27.90 o 
  -3 -10   6      443.21      475.14     48.36 o 
  -2 -10   6     1211.25     1202.90     63.64 o 
  -1 -10   6      501.50      473.75     45.25 o 
   0 -10   6        0.84        1.74     23.18 o 
   1 -10   6       36.54       24.81     43.51 o 
   2 -10   6      666.07      665.41     66.87 o 
   3 -10   6      715.51      633.84     70.41 o 
   4 -10   6     1112.09     1080.17     82.48 o 
   5 -10   6       55.48       55.79     28.49 o 
   6 -10   6       14.96        0.00     26.55 o 
   7 -10   6      677.55      611.52     79.30 o 
   8 -10   6      645.78      611.72     58.42 o 
   9 -10   6      174.03      144.86     40.00 o 
  -8  -9   6       74.62      107.42     56.65 o 
  -7  -9   6        1.49       22.45     49.98 o 
  -6  -9   6       83.00       77.29     72.68 o 
  -5  -9   6     1095.49     1055.77    114.96 o 
  -4  -9   6     1156.24     1016.69     59.80 o 
  -3  -9   6      442.45      457.47     46.06 o 
  -2  -9   6      398.68      437.42     43.97 o 
  -1  -9   6      114.52      144.38     31.31 o 
   0  -9   6     1672.32     1759.39     68.32 o 
   1  -9   6     1996.25     2264.55     75.98 o 
   2  -9   6      687.65      797.98     69.40 o 
   3  -9   6      144.94      180.57     32.49 o 
   4  -9   6      377.32      349.55     40.63 o 
   5  -9   6     2682.65     2643.45    132.02 o 
   6  -9   6      319.52      374.01     45.56 o 
   7  -9   6      843.72      884.02     59.75 o 
   8  -9   6       63.96       53.76     30.55 o 
   9  -9   6        1.27        0.00     29.89 o 
  10  -9   6      123.74      188.36     56.28 o 
  -8  -8   6        0.47        0.00     27.74 o 
  -7  -8   6      317.50      239.09     40.44 o 
  -6  -8   6     1019.14      925.02    129.56 o 
  -5  -8   6      907.90      970.53     73.26 o 
  -4  -8   6       82.10       41.93     26.62 o 
  -3  -8   6      769.69      784.08     52.72 o 
  -2  -8   6      182.79      213.16     32.81 o 
  -1  -8   6      927.72      990.70     52.22 o 
   0  -8   6     1494.21     1427.19     94.67 o 
   1  -8   6      441.15      419.73     37.84 o 
   2  -8   6      134.03      125.54     21.07 o 
   3  -8   6      940.06     1051.53    119.51 o 
   4  -8   6     1469.60     1504.59    175.25 o 
   5  -8   6      393.70      490.26     45.97 o 
   6  -8   6        4.65       28.89     25.87 o 
   7  -8   6      374.41      408.04     44.94 o 
   8  -8   6      348.23      293.95     45.41 o 
   9  -8   6      260.64      176.42     52.22 o 
  10  -8   6      135.87      204.15     45.04 o 
  -9  -7   6       79.31       35.46     34.26 o 
  -8  -7   6      550.51      451.82     50.78 o 
  -7  -7   6      768.90      779.63     56.69 o 
  -6  -7   6      605.75      620.12     51.21 o 
  -5  -7   6       67.03       80.27     26.79 o 
  -4  -7   6       70.27       53.79     25.85 o 
  -3  -7   6      427.89      500.98     69.08 o 
  -2  -7   6     1025.74     1133.89    101.88 o 
  -1  -7   6      316.71      315.66     43.03 o 
   0  -7   6      308.64      406.67     51.02 o 
   1  -7   6      695.72      587.22     30.60 o 
   2  -7   6     2144.09     2230.37     53.14 o 
   3  -7   6      369.73      390.65     36.40 o 
   4  -7   6      118.68      169.47     31.26 o 
   5  -7   6       40.81       63.39     26.56 o 
   6  -7   6      324.86      378.43     42.90 o 
   7  -7   6     1935.69     1936.51     80.31 o 
   8  -7   6      212.73      172.76     82.11 o 
   9  -7   6       14.10        0.00     27.93 o 
  10  -7   6       55.41       23.34     64.11 o 
 -10  -6   6      412.73      348.26     51.30 o 
  -9  -6   6      341.78      350.71     48.78 o 
  -8  -6   6       10.54       46.35     28.99 o 
  -7  -6   6      203.83      237.01     67.63 o 
  -6  -6   6       67.41       19.97     42.73 o 
  -5  -6   6     1190.33     1311.44    120.98 o 
  -4  -6   6      826.62      799.55     49.45 o 
  -3  -6   6     1340.91     1319.25     57.06 o 
  -2  -6   6      216.78      280.10     30.75 o 
  -1  -6   6     1341.53     1302.39     56.08 o 
   0  -6   6     2286.95     2264.53     49.04 o 
   1  -6   6     1314.51     1238.95     54.57 o 
   2  -6   6       25.33       41.40     14.03 o 
   3  -6   6      275.67      278.39     31.80 o 
   4  -6   6      393.97      351.38     37.15 o 
   5  -6   6      424.07      372.72     39.45 o 
   6  -6   6     1223.19     1232.49     63.36 o 
   7  -6   6      653.76      548.50     51.79 o 
   8  -6   6      321.06      338.70     44.29 o 
   9  -6   6      445.52      384.61    107.34 o 
  10  -6   6      332.49      281.83     48.14 o 
  11  -6   6       62.00       62.47     38.05 o 
 -10  -5   6      133.83       81.84     35.81 o 
  -9  -5   6        1.23        0.00     28.87 o 
  -8  -5   6      293.32      277.81     40.77 o 
  -7  -5   6     1203.89     1166.10     62.43 o 
  -6  -5   6     1925.41     1857.51     73.28 o 
  -5  -5   6     1662.11     1725.40    132.80 o 
  -4  -5   6      906.51     1006.42     49.69 o 
  -3  -5   6     1254.98     1290.56     52.22 o 
  -2  -5   6      307.23      307.49     40.05 o 
  -1  -5   6     1022.77      947.22     38.54 o 
   0  -5   6     1061.21     1086.91     33.23 o 
   1  -5   6      141.87      164.16     16.65 o 
   2  -5   6     1514.22     1498.49     36.27 o 
   3  -5   6     2455.13     2166.66     67.18 o 
   4  -5   6      603.92      688.59     45.18 o 
   5  -5   6      296.90      306.72     36.75 o 
   6  -5   6      123.83      181.82     36.15 o 
   7  -5   6      337.26      371.27     86.73 o 
   8  -5   6      217.02      347.71     43.13 o 
   9  -5   6      381.62      394.99     49.48 o 
  10  -5   6       91.17       54.90     32.82 o 
  11  -5   6        0.02        0.00     46.57 o 
 -11  -4   6        4.67        0.00     31.63 o 
 -10  -4   6       39.45       38.54     30.43 o 
  -9  -4   6      344.22      369.87     46.22 o 
  -8  -4   6     1590.42     1552.69     72.60 o 
  -7  -4   6      968.42      993.74     57.53 o 
  -6  -4   6      100.82      103.04     49.78 o 
  -5  -4   6      361.26      418.44     40.42 o 
  -4  -4   6     2272.41     2396.17     70.89 o 
  -3  -4   6     5134.43     4951.00     77.14 o 
  -2  -4   6     2176.33     2093.57     41.51 o 
  -1  -4   6     1715.37     1748.97     51.47 o 
   0  -4   6      114.62      113.15     13.82 o 
   1  -4   6     1822.56     1894.25     43.53 o 
   2  -4   6     6275.16     6037.91     89.19 o 
   3  -4   6     1302.64     1206.34     49.08 o 
   4  -4   6       32.75       72.84     42.49 o 
   5  -4   6      229.83      248.27     32.23 o 
   6  -4   6     1296.57     1203.23    128.36 o 
   7  -4   6      408.11      456.79     44.61 o 
   8  -4   6      137.55      154.07     34.54 o 
   9  -4   6       40.57       27.98     30.77 o 
  10  -4   6        0.13        0.00     30.45 o 
  11  -4   6      133.16      157.52     43.74 o 
 -11  -3   6      492.25      353.90     48.59 o 
 -10  -3   6      893.08      934.88     62.98 o 
  -9  -3   6      916.91      959.01     59.95 o 
  -8  -3   6       62.10       42.67     35.63 o 
  -7  -3   6      119.59      114.97     29.79 o 
  -6  -3   6     3079.72     3147.33     89.27 o 
  -5  -3   6     5140.95     5015.26     93.97 o 
  -4  -3   6     5322.65     5422.16    129.61 o 
  -3  -3   6     2060.63     2146.21     45.74 o 
  -2  -3   6       80.54       71.50     10.96 o 
  -1  -3   6     5313.49     5323.85     80.12 o 
   0  -3   6     5721.75     5766.83     90.12 o 
   1  -3   6     1355.51     1358.03    101.19 o 
   2  -3   6      260.01      297.06     17.18 o 
   3  -3   6      495.19      460.67     74.36 o 
   4  -3   6      632.85      700.43     54.86 o 
   5  -3   6     1185.62     1133.50     51.82 o 
   6  -3   6     1080.42      922.41     83.15 o 
   7  -3   6        0.49        0.00     25.77 o 
   8  -3   6       68.02       78.74     30.20 o 
   9  -3   6      102.88       39.93     31.30 o 
  10  -3   6       59.49       33.21     32.49 o 
  11  -3   6       15.19       22.66     32.38 o 
 -12  -2   6      294.51      314.69     49.33 o 
 -11  -2   6      397.44      336.63    104.62 o 
 -10  -2   6      334.59      270.11     41.65 o 
  -9  -2   6       21.84       10.88     23.86 o 
  -8  -2   6     1252.06     1304.70     65.46 o 
  -7  -2   6     2347.35     2348.24     60.50 o 
  -6  -2   6      806.77      828.42     37.02 o 
  -5  -2   6      336.82      346.65     28.26 o 
  -4  -2   6       65.00       57.99     13.42 o 
  -3  -2   6     1881.62     1657.11     41.30 o 
  -2  -2   6     1391.62     1302.26     32.39 o 
  -1  -2   6     6771.97     6658.93     95.22 o 
   0  -2   6      130.35      171.33     13.87 o 
   1  -2   6      223.68      252.97     23.66 o 
   2  -2   6      415.41      410.24     30.39 o 
   3  -2   6     4214.56     4312.40     70.01 o 
   4  -2   6     1583.20     1511.22     36.71 o 
   5  -2   6       15.84       11.29     20.77 o 
   6  -2   6      216.93      225.53     33.80 o 
   7  -2   6      334.43      385.93     42.13 o 
   8  -2   6      361.35      362.56     70.52 o 
   9  -2   6       74.30       46.87     31.10 o 
  10  -2   6        9.95        0.00     28.50 o 
  11  -2   6       14.81        0.00     55.76 o 
 -12  -1   6      104.96      103.32     72.06 o 
 -11  -1   6        0.27       20.43     30.41 o 
 -10  -1   6      698.05      571.92     54.11 o 
  -9  -1   6      298.94      318.84     31.64 o 
  -8  -1   6      352.49      361.45     31.23 o 
  -7  -1   6      730.51      648.41     37.44 o 
  -6  -1   6      717.78      731.36     39.20 o 
  -5  -1   6      642.84      589.67     27.01 o 
  -4  -1   6     1906.81     1723.46     41.81 o 
  -3  -1   6      297.78      269.44     17.68 o 
  -2  -1   6     2029.22     2105.51     53.10 o 
  -1  -1   6      251.47      238.31     15.87 o 
   0  -1   6     6682.19     6316.15    119.77 o 
   1  -1   6      224.94      185.39     14.35 o 
   2  -1   6      603.12      616.88     24.31 o 
   3  -1   6       77.17       69.98     13.27 o 
   4  -1   6      721.18      810.13     30.76 o 
   5  -1   6      377.15      361.76     56.99 o 
   6  -1   6      730.26      691.91     74.43 o 
   7  -1   6      408.23      438.71     42.47 o 
   8  -1   6      175.18      140.13     39.00 o 
   9  -1   6        0.06      116.73     58.33 o 
  10  -1   6       25.64       29.41     51.96 o 
 -12   0   6       88.66       79.57     87.79 o 
 -11   0   6      254.93      229.74     43.25 o 
 -10   0   6      719.51      707.63     42.82 o 
  -9   0   6     1115.56     1191.11     49.96 o 
  -8   0   6       98.06       97.58     23.58 o 
  -7   0   6      874.20      899.18     48.82 o 
  -6   0   6     3743.40     3784.86    111.90 o 
  -5   0   6     5204.55     5117.56    108.61 o 
  -4   0   6      102.65      111.99     15.03 o 
  -3   0   6     1418.17     1393.53     35.70 o 
  -2   0   6     1455.37     1517.22     35.81 o 
  -1   0   6     1453.44     1464.76     33.78 o 
   0   0   6     2198.43     2209.78     42.46 o 
   1   0   6      154.03      154.02     13.47 o 
   2   0   6     1154.54     1318.11     34.25 o 
   3   0   6     1078.29     1057.46     33.24 o 
   4   0   6     5663.06     5557.55    106.60 o 
   5   0   6     1007.26      927.54     36.79 o 
   6   0   6      297.17      341.04     36.18 o 
   7   0   6       29.69       13.06     23.57 o 
   8   0   6       10.49       46.89     46.29 o 
   9   0   6       48.41       31.72     51.92 o 
  10   0   6       15.18        0.00     53.71 o 
 -12   1   6      385.19      364.11     59.71 o 
 -11   1   6      192.42      237.29     33.59 o 
 -10   1   6       76.14       79.76     25.54 o 
  -9   1   6      266.01      258.42     30.36 o 
  -8   1   6      102.89      114.17     23.99 o 
  -7   1   6     1515.97     1373.49     48.39 o 
  -6   1   6      963.03      964.25     38.14 o 
  -5   1   6      686.01      706.00     30.69 o 
  -4   1   6      473.10      427.50     49.86 o 
  -3   1   6     4604.26     4617.98     76.07 o 
  -2   1   6     3005.76     2960.44     54.20 o 
  -1   1   6      160.67      169.70     13.67 o 
   0   1   6       20.92       32.46      8.50 o 
   1   1   6       85.56       72.06     10.36 o 
   2   1   6     1179.65     1180.27     38.09 o 
   3   1   6     4371.75     4713.03     99.61 o 
   4   1   6     2049.81     2058.24     49.77 o 
   5   1   6        4.32       11.92     17.79 o 
   6   1   6      325.14      350.87     39.18 o 
   7   1   6      600.91      603.17     78.16 o 
   8   1   6      844.94      715.39     82.74 o 
   9   1   6       78.36       23.00     51.17 o 
  10   1   6        1.76        0.00     45.99 o 
 -12   2   6       50.61       27.25     26.67 o 
 -11   2   6      155.24      201.54     32.27 o 
 -10   2   6     2679.66     2650.02     76.79 o 
  -9   2   6     1309.90     1309.21     52.60 o 
  -8   2   6      371.63      418.68     34.44 o 
  -7   2   6      415.88      402.43     31.13 o 
  -6   2   6      565.42      589.56     32.21 o 
  -5   2   6     1344.41     1277.17     40.53 o 
  -4   2   6     1096.40     1055.56     35.28 o 
  -3   2   6      610.74      551.01     43.10 o 
  -2   2   6     2288.42     2315.55     47.44 o 
  -1   2   6     1933.67     2037.19     84.53 o 
   0   2   6     3848.08     3901.28     63.43 o 
   1   2   6       82.22       41.00     22.36 o 
   2   2   6      160.82      209.31     14.95 o 
   3   2   6       40.93       27.08     13.01 o 
   4   2   6        7.81        0.00     23.11 o 
   5   2   6        1.63       25.79     41.30 o 
   6   2   6      106.63      108.08     62.34 o 
   7   2   6      915.71      804.28     84.90 o 
   8   2   6        3.16        0.00     46.29 o 
   9   2   6       87.70       71.34     57.58 o 
 -12   3   6      490.82      459.15     45.12 o 
 -11   3   6     1660.49     1690.60     67.94 o 
 -10   3   6     2697.42     2644.99     77.19 o 
  -9   3   6      332.92      311.89     34.66 o 
  -8   3   6       21.22       20.06     19.91 o 
  -7   3   6     1176.54     1218.56     49.12 o 
  -6   3   6     1575.61     1617.19     54.67 o 
  -5   3   6     1414.59     1460.62     44.62 o 
  -4   3   6        0.53        3.76     12.04 o 
  -3   3   6       28.62       32.84     13.13 o 
  -2   3   6     9418.31     9309.48    131.33 o 
  -1   3   6     1594.94     1544.65     35.29 o 
   0   3   6     1227.17     1194.19     90.20 o 
   1   3   6      867.62      885.95     60.75 o 
   2   3   6      587.68      686.38     43.43 o 
   3   3   6      555.55      620.56     64.76 o 
   4   3   6      253.02      330.58     39.60 o 
   5   3   6       74.05        8.30     38.11 o 
   6   3   6       97.78       72.92     32.03 o 
   7   3   6       44.11       25.46     41.97 o 
   8   3   6      165.51      160.75     58.67 o 
   9   3   6       23.60        4.10     53.41 o 
 -12   4   6      415.31      444.00     44.00 o 
 -11   4   6       42.94       44.97     24.52 o 
 -10   4   6      326.37      322.39     34.41 o 
  -9   4   6        1.19        0.00     19.00 o 
  -8   4   6     1106.21     1181.40     49.37 o 
  -7   4   6     1355.06     1437.80     85.68 o 
  -6   4   6      358.17      409.56     30.93 o 
  -5   4   6        6.03       25.96     15.30 o 
  -4   4   6        4.46        0.00     12.34 o 
  -3   4   6     2446.69     2440.46     53.84 o 
  -2   4   6      603.80      632.45     29.45 o 
  -1   4   6       43.76       47.91     18.76 o 
   0   4   6     1256.79     1267.86     53.88 o 
   1   4   6      401.55      463.44     38.71 o 
   2   4   6     1707.05     1683.25     71.52 o 
   3   4   6      748.65      791.07     59.26 o 
   4   4   6       20.12       50.09     55.93 o 
   5   4   6        1.17        0.00     27.23 o 
   6   4   6       20.90       38.67     51.34 o 
   7   4   6        0.78       19.54     32.44 o 
   8   4   6        2.88       91.09     54.12 o 
 -12   5   6        0.14        0.00     72.75 o 
 -11   5   6       58.11      101.28     28.64 o 
 -10   5   6      399.95      405.83     57.41 o 
  -9   5   6      840.11      829.60     44.84 o 
  -8   5   6      192.15      188.04     27.47 o 
  -7   5   6       41.69        5.23     19.12 o 
  -6   5   6      785.68      745.24     38.07 o 
  -5   5   6     1398.63     1332.78     44.66 o 
  -4   5   6      318.07      342.01     26.06 o 
  -3   5   6      221.94      225.59     24.66 o 
  -2   5   6       45.04       61.93     39.15 o 
  -1   5   6       18.63       24.15     23.35 o 
   0   5   6      189.82      180.69     30.71 o 
   1   5   6      516.78      486.31     44.91 o 
   2   5   6      402.87      338.87     46.87 o 
   3   5   6       10.19       18.64     42.92 o 
   4   5   6      271.21      360.54     44.17 o 
   5   5   6      244.83      270.23     42.07 o 
   6   5   6       50.86       48.04     34.20 o 
   7   5   6        1.71       45.29     34.48 o 
 -12   6   6      294.93      317.81     50.48 o 
 -11   6   6      116.08      145.84     35.47 o 
 -10   6   6      557.82      532.06     43.28 o 
  -9   6   6        0.30       12.15     21.43 o 
  -8   6   6      971.83     1012.33     47.20 o 
  -7   6   6      352.25      380.85     33.80 o 
  -6   6   6       23.06       35.90     19.75 o 
  -5   6   6      975.72      993.92     69.82 o 
  -4   6   6        0.82       20.15     19.49 o 
  -3   6   6      737.90      691.34     49.18 o 
  -2   6   6     1063.15     1118.69     56.65 o 
  -1   6   6      148.32      196.07     32.87 o 
   0   6   6      169.39      217.74     33.25 o 
   1   6   6        0.72       24.88     38.43 o 
   2   6   6      122.73      118.95     32.09 o 
   3   6   6      144.49      225.49     38.88 o 
   4   6   6      385.06      442.46     49.58 o 
   5   6   6      181.12      189.31     39.93 o 
   6   6   6       10.61        0.00     51.32 o 
   7   6   6       14.11       59.52     58.26 o 
 -11   7   6       44.94       38.38     26.05 o 
 -10   7   6      104.95      133.61     35.72 o 
  -9   7   6      476.64      435.69     52.62 o 
  -8   7   6      671.81      601.62     40.53 o 
  -7   7   6     1116.01     1078.12     47.70 o 
  -6   7   6      105.46      150.03     25.04 o 
  -5   7   6      650.57      649.04     56.04 o 
  -4   7   6      147.23      164.80     31.81 o 
  -3   7   6      800.79      805.09     52.99 o 
  -2   7   6      609.33      586.06     46.71 o 
  -1   7   6        8.65        0.00     25.68 o 
   0   7   6      298.51      290.01     39.01 o 
   1   7   6      294.05      311.89     56.91 o 
   2   7   6      321.10      349.62     43.72 o 
   3   7   6      372.89      344.85     45.49 o 
   4   7   6        7.69        0.00     27.51 o 
   5   7   6        1.93       31.01     56.02 o 
   6   7   6       35.29       23.85     57.06 o 
 -11   8   6      106.08      101.94     37.70 o 
 -10   8   6      630.45      596.71     46.55 o 
  -9   8   6      517.07      528.10     42.24 o 
  -8   8   6       32.31       51.30     23.22 o 
  -7   8   6       11.74       29.48     25.49 o 
  -6   8   6      160.96      146.56     34.26 o 
  -5   8   6     1267.44     1261.86     64.52 o 
  -4   8   6       95.21      144.06     33.59 o 
  -3   8   6      266.84      197.85     34.73 o 
  -2   8   6       20.46       36.11     27.09 o 
  -1   8   6      596.47      745.57     74.77 o 
   0   8   6      899.63      836.22     57.17 o 
   1   8   6       47.59      111.55     32.25 o 
   2   8   6       59.49       20.75     41.32 o 
   3   8   6       55.48       83.17     34.07 o 
   4   8   6      237.95      323.67     77.26 o 
   5   8   6       93.56      148.60     69.06 o 
 -10   9   6       20.54        0.00     23.71 o 
  -9   9   6        1.40       13.06     40.23 o 
  -8   9   6      113.15      127.74     36.40 o 
  -7   9   6      510.84      550.98     74.24 o 
  -6   9   6      405.37      483.43     50.90 o 
  -5   9   6      111.83      108.82     31.69 o 
  -4   9   6      157.76      129.47     32.54 o 
  -3   9   6      414.53      417.28     60.21 o 
  -2   9   6       39.53       50.18     27.90 o 
  -1   9   6       63.32       56.65     28.03 o 
   0   9   6       47.82       69.34     30.30 o 
   1   9   6       12.52        0.00     30.86 o 
   2   9   6       42.78       60.31     61.16 o 
   3   9   6       38.18       80.13     58.85 o 
   4   9   6       87.76       53.78     62.88 o 
  -9  10   6      152.28      181.95     78.79 o 
  -8  10   6      159.92      164.82     71.36 o 
  -7  10   6      163.52      220.34     46.66 o 
  -6  10   6        7.50       23.13     30.63 o 
  -5  10   6       60.19       81.58     34.07 o 
  -4  10   6      135.60      163.89     37.66 o 
  -3  10   6      393.59      384.69     78.34 o 
  -2  10   6      162.91      281.59     69.59 o 
  -1  10   6        0.19        0.00     26.69 o 
   0  10   6      100.32      135.09     35.29 o 
   1  10   6       99.68      119.16     66.46 o 
   2  10   6        0.35        0.00     55.65 o 
   3  10   6        3.00        2.68     60.72 o 
  -8  11   6       28.59        0.00     34.10 o 
  -7  11   6      152.03      138.31     71.00 o 
  -6  11   6       72.56      108.11     36.58 o 
  -5  11   6      240.29      292.65     76.80 o 
  -4  11   6       11.58       12.82     30.37 o 
  -3  11   6       43.33       44.41     32.00 o 
  -2  11   6        1.16       33.57     31.34 o 
  -1  11   6      171.70      150.84     68.80 o 
   0  11   6      122.70      182.44     71.00 o 
   1  11   6        6.46       53.48     67.95 o 
  -5  12   6        0.14        0.00     30.92 o 
  -4  12   6       96.93      123.96     38.93 o 
  -3  12   6      128.80      211.07     72.61 o 
  -2  12   6       69.77        0.00     56.50 o 
  -2 -13   7        0.21        0.00     42.06 o 
  -1 -13   7      178.96      124.30     37.48 o 
   0 -13   7      214.40      208.16     53.56 o 
   1 -13   7       90.43       95.27     44.39 o 
   2 -13   7       97.04      116.44     50.35 o 
   3 -13   7        0.25        8.09     41.26 o 
   4 -13   7      107.95       86.17     47.15 o 
   5 -13   7       41.62       57.66     45.51 o 
   6 -13   7       74.67       16.18     41.45 o 
  -4 -12   7        0.05       13.54     43.96 o 
  -3 -12   7        3.45        0.00     27.80 o 
  -2 -12   7      139.09       84.76     34.22 o 
  -1 -12   7      169.43      173.59     36.85 o 
   0 -12   7      110.83      173.72     48.97 o 
   1 -12   7       97.10       43.91     38.28 o 
   2 -12   7       17.91       59.90     39.36 o 
   3 -12   7      109.20       19.05     35.18 o 
   4 -12   7      213.26      156.35     52.93 o 
   5 -12   7      203.69      271.60     60.98 o 
   6 -12   7       26.44        0.00     36.19 o 
   7 -12   7       24.85        0.00     38.43 o 
  -5 -11   7        9.50       36.14     41.28 o 
  -4 -11   7      189.40      194.53     62.43 o 
  -3 -11   7      579.53      573.56     51.41 o 
  -2 -11   7      292.36      261.93     41.14 o 
  -1 -11   7        8.78       45.22     27.90 o 
   0 -11   7      106.66       96.51     30.82 o 
   1 -11   7     1285.90     1312.97     95.30 o 
   2 -11   7      689.21      652.36     70.52 o 
   3 -11   7       46.17       54.34     41.15 o 
   4 -11   7       20.87        0.00     34.14 o 
   5 -11   7       23.32       61.16     43.20 o 
   6 -11   7      380.28      325.16     62.13 o 
   7 -11   7      113.72       93.94     36.23 o 
   8 -11   7      101.95      169.80     42.51 o 
  -6 -10   7      156.29      124.79     35.44 o 
  -5 -10   7      195.42      270.49     64.95 o 
  -4 -10   7       97.45      135.38     34.61 o 
  -3 -10   7       77.01      112.13     30.67 o 
  -2 -10   7        1.74        6.36     24.71 o 
  -1 -10   7      164.87      141.55     30.87 o 
   0 -10   7     1773.85     1593.51     67.04 o 
   1 -10   7     1693.36     1677.56    102.05 o 
   2 -10   7      301.90      232.13     49.16 o 
   3 -10   7        0.41        0.00     29.59 o 
   4 -10   7      546.53      601.34     74.28 o 
   5 -10   7      338.08      310.85     42.32 o 
   6 -10   7      253.03      268.96     54.66 o 
   7 -10   7       54.59       30.83     32.45 o 
   8 -10   7       87.82       90.08     36.74 o 
   9 -10   7      219.87      195.08     88.37 o 
  -7  -9   7      285.21      276.99     45.01 o 
  -6  -9   7      156.58      138.08     36.04 o 
  -5  -9   7      412.01      367.79     64.63 o 
  -4  -9   7      334.22      240.20     37.04 o 
  -3  -9   7      400.81      323.18     63.70 o 
  -2  -9   7      252.31      292.24     42.49 o 
  -1  -9   7      141.76      149.59     31.85 o 
   0  -9   7      404.99      512.52     63.77 o 
   1  -9   7       15.45        0.00     20.45 o 
   2  -9   7      168.24      215.77     48.34 o 
   3  -9   7      426.68      399.87     41.82 o 
   4  -9   7     2051.11     2011.08     77.74 o 
   5  -9   7      589.40      593.52     66.38 o 
   6  -9   7        1.67        0.00     42.42 o 
   7  -9   7       12.78       18.74     58.57 o 
   8  -9   7      243.62      262.63     58.68 o 
   9  -9   7      162.77      159.35     70.63 o 
  -8  -8   7      295.40      394.60     49.82 o 
  -7  -8   7      373.37      419.10     48.01 o 
  -6  -8   7      130.26      179.38     36.90 o 
  -5  -8   7     1060.73      951.76    137.16 o 
  -4  -8   7     2444.11     2214.18     81.37 o 
  -3  -8   7     2208.86     2204.68     79.40 o 
  -2  -8   7      234.41      235.94     35.14 o 
  -1  -8   7      179.70      191.34     78.40 o 
   0  -8   7       91.41      121.99     26.84 o 
   1  -8   7     1495.96     1541.93     59.91 o 
   2  -8   7      889.67      778.38     48.22 o 
   3  -8   7      153.67      115.99     45.10 o 
   4  -8   7      134.62      222.88     57.51 o 
   5  -8   7      151.22      154.48     33.33 o 
   6  -8   7      627.93      642.85     77.21 o 
   7  -8   7      271.43      321.72     44.09 o 
   8  -8   7        0.38       16.34     29.75 o 
   9  -8   7       38.83        0.00     28.68 o 
  10  -8   7       11.53       22.28     35.25 o 
  -9  -7   7      125.96       58.18     52.11 o 
  -8  -7   7       33.51       12.04     44.82 o 
  -7  -7   7        0.73       31.69     27.06 o 
  -6  -7   7      212.05      200.49     36.34 o 
  -5  -7   7      465.25      480.45    111.98 o 
  -4  -7   7      138.69      152.31     31.41 o 
  -3  -7   7      809.66      777.41     49.16 o 
  -2  -7   7       97.98      108.39     25.92 o 
  -1  -7   7      641.65      783.25     53.13 o 
   0  -7   7     2056.81     2109.57     77.97 o 
   1  -7   7      811.67      878.51     34.82 o 
   2  -7   7      357.13      403.71     36.69 o 
   3  -7   7      480.20      469.01     46.91 o 
   4  -7   7      508.95      534.60     86.81 o 
   5  -7   7        1.75        0.00     33.99 o 
   6  -7   7      910.90      826.68     74.88 o 
   7  -7   7        6.67       14.04     27.25 o 
   8  -7   7      362.33      344.06     47.16 o 
   9  -7   7      597.48      578.47     58.93 o 
  10  -7   7      117.53       70.85     36.56 o 
 -10  -6   7        4.95        5.10     31.23 o 
  -9  -6   7       82.56       87.43     45.56 o 
  -8  -6   7      460.62      459.61     50.42 o 
  -7  -6   7      765.38      699.89     79.43 o 
  -6  -6   7      235.30      244.31     36.57 o 
  -5  -6   7        6.17       27.23     26.18 o 
  -4  -6   7       16.93       11.88     23.17 o 
  -3  -6   7      467.30      401.48     58.01 o 
  -2  -6   7     1086.37     1166.39     71.60 o 
  -1  -6   7      505.65      587.36     70.39 o 
   0  -6   7      156.11      133.22     25.82 o 
   1  -6   7      847.38      869.68     32.94 o 
   2  -6   7      485.05      460.17     37.04 o 
   3  -6   7     1327.48     1340.22     56.99 o 
   4  -6   7      696.95      807.15     50.82 o 
   5  -6   7      608.09      809.33     52.42 o 
   6  -6   7        0.66        0.00     27.38 o 
   7  -6   7      216.88      211.30     36.82 o 
   8  -6   7      263.89      308.97     45.00 o 
   9  -6   7      174.88      216.47     59.30 o 
  10  -6   7        0.03        0.00     34.10 o 
 -10  -5   7      106.12       55.82     39.56 o 
  -9  -5   7      458.08      485.02     52.05 o 
  -8  -5   7      444.43      375.49     45.39 o 
  -7  -5   7       52.32       38.23     43.63 o 
  -6  -5   7      269.12      299.56     46.10 o 
  -5  -5   7     1217.27     1267.36     59.19 o 
  -4  -5   7     3110.79     3152.66     89.15 o 
  -3  -5   7     5508.56     5476.25    120.43 o 
  -2  -5   7       41.79       49.59     18.00 o 
  -1  -5   7      565.73      544.72     55.89 o 
   0  -5   7        6.05       31.01     12.45 o 
   1  -5   7     2978.87     2918.40     72.78 o 
   2  -5   7     1149.33     1083.97     30.92 o 
   3  -5   7       32.27       58.65     29.54 o 
   4  -5   7      176.17      121.74     28.12 o 
   5  -5   7     1128.93     1273.70     60.53 o 
   6  -5   7     1252.70     1274.25     63.88 o 
   7  -5   7      265.58      302.47     67.09 o 
   8  -5   7      122.78      107.72     33.38 o 
   9  -5   7        0.26        0.00     23.70 o 
  10  -5   7       81.35       74.21     37.42 o 
 -11  -4   7      152.31      114.49     39.15 o 
 -10  -4   7      196.40      219.56     42.60 o 
  -9  -4   7      130.03       63.53     32.38 o 
  -8  -4   7       22.08        9.36     24.86 o 
  -7  -4   7     1330.55     1283.57     64.67 o 
  -6  -4   7     1384.82     1345.82     60.39 o 
  -5  -4   7     1455.23     1350.96     57.99 o 
  -4  -4   7      861.66      963.32     57.73 o 
  -3  -4   7       49.29       45.87     13.03 o 
  -2  -4   7      944.32      970.15     29.00 o 
  -1  -4   7     4287.33     4466.74     88.46 o 
   0  -4   7     3478.11     3638.07    129.91 o 
   1  -4   7        5.61       13.35     15.64 o 
   2  -4   7       25.85       23.96      9.66 o 
   3  -4   7     5459.52     5445.28    117.08 o 
   4  -4   7     2600.89     2463.89     75.64 o 
   5  -4   7     1175.47     1013.35     52.62 o 
   6  -4   7      603.25      537.47     54.29 o 
   7  -4   7        1.79        0.00     23.49 o 
   8  -4   7        0.81       17.59     28.21 o 
   9  -4   7      366.20      427.80     49.62 o 
  10  -4   7       90.75       71.58     35.02 o 
 -11  -3   7       94.73      119.15     38.09 o 
 -10  -3   7        8.88       80.46     65.75 o 
  -9  -3   7      190.25      192.96     44.74 o 
  -8  -3   7      895.04      787.69     72.87 o 
  -7  -3   7     2063.27     2028.87     76.15 o 
  -6  -3   7      556.82      489.27     41.23 o 
  -5  -3   7      677.81      645.18     29.24 o 
  -4  -3   7       91.50       99.40     14.68 o 
  -3  -3   7     3524.51     3602.80     64.58 o 
  -2  -3   7     6001.80     5832.09     89.75 o 
  -1  -3   7     4413.82     4669.10     91.89 o 
   0  -3   7      866.36      970.21     35.69 o 
   1  -3   7      963.43     1029.74     29.56 o 
   2  -3   7     1469.68     1475.05     34.39 o 
   3  -3   7     3894.22     3919.07    123.57 o 
   4  -3   7      942.12      961.38     47.73 o 
   5  -3   7       59.20        0.00     50.24 o 
   6  -3   7     2141.28     2250.84     79.07 o 
   7  -3   7     1102.69     1003.12     97.71 o 
   8  -3   7      172.53      159.98     34.24 o 
   9  -3   7       88.50       49.20     31.69 o 
  10  -3   7        1.22        0.00     30.35 o 
 -11  -2   7      112.92      138.17     38.43 o 
 -10  -2   7      916.27      942.53     70.57 o 
  -9  -2   7     1999.63     1959.86     81.13 o 
  -8  -2   7      186.75      144.30     48.81 o 
  -7  -2   7       78.71       86.56     24.35 o 
  -6  -2   7     1170.58     1156.15     40.48 o 
  -5  -2   7     1550.45     1503.95     48.26 o 
  -4  -2   7      405.56      385.46     31.84 o 
  -3  -2   7      377.75      329.56     21.07 o 
  -2  -2   7     3100.50     3140.86     57.83 o 
  -1  -2   7     3568.79     3462.84     74.45 o 
   0  -2   7     2352.24     2441.45     61.69 o 
   1  -2   7      627.15      641.06     24.07 o 
   2  -2   7        1.47       23.03     11.39 o 
   3  -2   7     1016.13     1102.98     32.70 o 
   4  -2   7      535.55      606.65     38.87 o 
   5  -2   7     1079.13     1235.72    160.44 o 
   6  -2   7      491.05      577.08     56.54 o 
   7  -2   7      506.74      360.21     40.20 o 
   8  -2   7        0.18        0.00     83.12 o 
   9  -2   7       62.95       62.52     31.85 o 
  10  -2   7       89.26       64.70     59.15 o 
 -12  -1   7      342.15      371.01     53.85 o 
 -11  -1   7      170.00      196.53     40.80 o 
 -10  -1   7      417.32      376.41     64.96 o 
  -9  -1   7      951.36      949.98     68.56 o 
  -8  -1   7       91.94       89.54     27.36 o 
  -7  -1   7     3285.04     3224.37     73.55 o 
  -6  -1   7      897.95      874.73     40.39 o 
  -5  -1   7      548.29      528.34     36.60 o 
  -4  -1   7      227.79      293.57     21.30 o 
  -3  -1   7     2466.46     2503.82     89.10 o 
  -2  -1   7      335.89      314.57     19.57 o 
  -1  -1   7     2120.74     2047.89     43.28 o 
   0  -1   7     1096.43     1145.96     39.80 o 
   1  -1   7        0.09        0.00     10.84 o 
   2  -1   7      257.69      306.51     29.13 o 
   3  -1   7       29.05       36.82     12.95 o 
   4  -1   7     1050.98     1102.84     68.19 o 
   5  -1   7      654.74      530.02     77.69 o 
   6  -1   7      516.26      625.32     44.81 o 
   7  -1   7      462.03      392.59     39.60 o 
   8  -1   7      189.47      321.09     67.24 o 
   9  -1   7      265.12      319.53     73.02 o 
  10  -1   7       16.02       65.49     61.46 o 
 -12   0   7      248.83      251.31     61.22 o 
 -11   0   7       33.31       19.97     28.59 o 
 -10   0   7      272.41      284.96     33.75 o 
  -9   0   7      133.62      143.34     25.74 o 
  -8   0   7      479.53      504.75     36.27 o 
  -7   0   7     1184.55     1271.63     46.83 o 
  -6   0   7     1333.54     1361.60     44.86 o 
  -5   0   7        0.54       10.92     14.92 o 
  -4   0   7     1425.70     1351.69     53.70 o 
  -3   0   7     2907.54     3128.20     60.21 o 
  -2   0   7     2603.49     2644.99     76.52 o 
  -1   0   7      189.57      196.81     15.75 o 
   0   0   7     1485.81     1584.50     36.81 o 
   1   0   7       48.47        6.80     10.43 o 
   2   0   7      401.04      329.82     20.48 o 
   3   0   7      318.94      345.23     45.63 o 
   4   0   7       21.57       25.16     15.51 o 
   5   0   7       75.75      106.40     25.66 o 
   6   0   7     1080.31     1136.89     90.46 o 
   7   0   7      663.97      700.07     84.72 o 
   8   0   7       10.99       53.15     49.53 o 
   9   0   7        0.28       38.61     49.83 o 
  10   0   7       28.47       91.17     58.52 o 
 -12   1   7        0.51        0.00     28.63 o 
 -11   1   7      463.43      485.76     57.14 o 
 -10   1   7      819.72      832.21     45.88 o 
  -9   1   7      278.54      271.70     30.62 o 
  -8   1   7       46.79       18.38     25.44 o 
  -7   1   7        8.27       41.78     19.01 o 
  -6   1   7      881.18      908.05     38.43 o 
  -5   1   7     4323.37     4422.85     82.44 o 
  -4   1   7     2484.38     2358.43    130.00 o 
  -3   1   7       70.57       51.75     16.91 o 
  -2   1   7      241.11      246.23     17.99 o 
  -1   1   7     2157.90     2190.99     45.51 o 
   0   1   7     1293.68     1243.58     36.85 o 
   1   1   7      638.62      547.52     26.57 o 
   2   1   7       46.29       20.13     11.05 o 
   3   1   7      267.59      343.82     42.82 o 
   4   1   7     1628.45     1493.86     66.85 o 
   5   1   7      138.78      215.90     45.86 o 
   6   1   7      103.49      122.47     48.56 o 
   7   1   7      625.40      487.92     72.46 o 
   8   1   7      117.52       19.64     49.87 o 
   9   1   7       79.12      112.86     60.04 o 
 -12   2   7      436.52      498.47     50.15 o 
 -11   2   7      554.78      653.77     46.55 o 
 -10   2   7      177.30      138.53     28.30 o 
  -9   2   7        0.54        0.00     23.81 o 
  -8   2   7     1427.60     1387.36     53.49 o 
  -7   2   7     2617.27     2602.90     66.72 o 
  -6   2   7     1410.63     1426.90     47.05 o 
  -5   2   7      682.90      653.54     40.54 o 
  -4   2   7        7.09        0.00     13.83 o 
  -3   2   7      841.07      840.76     31.37 o 
  -2   2   7     4518.58     4168.36     72.38 o 
  -1   2   7     6265.23     6242.45     93.95 o 
   0   2   7     1740.31     1699.27     36.26 o 
   1   2   7        0.47       16.84     17.41 o 
   2   2   7      456.19      437.97     37.33 o 
   3   2   7      316.58      365.45     37.74 o 
   4   2   7     1314.81     1424.47     65.62 o 
   5   2   7       58.05       71.26     29.70 o 
   6   2   7       34.46        0.00     39.02 o 
   7   2   7       81.34       54.45     46.81 o 
   8   2   7      430.31      318.63     68.95 o 
   9   2   7       38.82      161.80     63.32 o 
 -12   3   7      416.06      371.85     41.38 o 
 -11   3   7       21.20       15.44     24.40 o 
 -10   3   7      853.17      879.08     49.15 o 
  -9   3   7     2448.74     2422.10     93.20 o 
  -8   3   7     2515.55     2504.69     70.94 o 
  -7   3   7      519.54      475.18     33.76 o 
  -6   3   7        2.35        3.35     16.75 o 
  -5   3   7       15.08       11.30     14.84 o 
  -4   3   7     3210.62     3295.89     67.95 o 
  -3   3   7     5042.44     4971.17     85.25 o 
  -2   3   7      166.97      166.65     22.36 o 
  -1   3   7     1490.54     1489.72     36.20 o 
   0   3   7      629.74      695.95     42.00 o 
   1   3   7     2862.51     2879.08     83.98 o 
   2   3   7     2626.75     2578.65    154.68 o 
   3   3   7       44.34        6.48     26.74 o 
   4   3   7       47.52       18.91     29.24 o 
   5   3   7       30.20        2.35     29.49 o 
   6   3   7      250.86      247.34     41.69 o 
   7   3   7       88.09       67.80     49.20 o 
   8   3   7       15.25       78.79     53.41 o 
   9   3   7        7.98        0.00     50.88 o 
 -12   4   7      140.27       92.94     30.70 o 
 -11   4   7      564.48      546.50     45.10 o 
 -10   4   7      790.28      858.76     47.96 o 
  -9   4   7      272.83      259.77     43.98 o 
  -8   4   7       31.29       79.48     22.80 o 
  -7   4   7      161.54      229.47     40.64 o 
  -6   4   7     1195.07     1225.66     47.88 o 
  -5   4   7      851.28      847.48     37.59 o 
  -4   4   7      764.77      695.09     33.51 o 
  -3   4   7      256.18      225.96     20.46 o 
  -2   4   7     3396.21     3402.10     73.51 o 
  -1   4   7      579.80      697.52     58.46 o 
   0   4   7      776.48      729.08     46.35 o 
   1   4   7     1442.39     1434.59     74.97 o 
   2   4   7      207.20      162.95     32.73 o 
   3   4   7      251.04      337.29     60.88 o 
   4   4   7      657.99      715.78     55.85 o 
   5   4   7       58.86      112.24     35.69 o 
   6   4   7       19.68       14.03     31.86 o 
   7   4   7        0.02       60.45     50.69 o 
   8   4   7       13.66       22.44     51.99 o 
 -12   5   7      293.70      360.21     41.10 o 
 -11   5   7      269.03      236.76     36.05 o 
 -10   5   7        2.80        0.00     20.39 o 
  -9   5   7       49.47       21.59     21.82 o 
  -8   5   7     1026.79     1076.01     48.83 o 
  -7   5   7      944.27      969.33     45.02 o 
  -6   5   7      480.10      533.69     40.25 o 
  -5   5   7       62.56       70.69     19.47 o 
  -4   5   7        2.35        0.00     14.81 o 
  -3   5   7      926.67      936.86     69.59 o 
  -2   5   7      414.32      417.58     40.61 o 
  -1   5   7       41.44       74.47     27.35 o 
   0   5   7       18.42       14.39     36.10 o 
   1   5   7      426.67      510.57     47.47 o 
   2   5   7      982.55      998.99     60.72 o 
   3   5   7      373.83      339.56     46.20 o 
   4   5   7      442.56      452.58     49.86 o 
   5   5   7       49.23       78.67     35.55 o 
   6   5   7       42.22       73.57     58.44 o 
   7   5   7        1.16        8.61     46.10 o 
 -11   6   7       37.46       27.00     25.35 o 
 -10   6   7       18.96        0.00     23.53 o 
  -9   6   7      985.15      981.01     96.99 o 
  -8   6   7      177.82      118.43     31.14 o 
  -7   6   7       49.30       75.48     23.14 o 
  -6   6   7       91.52       91.92     22.77 o 
  -5   6   7      117.33      160.41     24.48 o 
  -4   6   7     1770.22     2036.63    106.67 o 
  -3   6   7       97.72       84.65     28.86 o 
  -2   6   7       52.00       47.51     25.32 o 
  -1   6   7      496.65      557.43     49.48 o 
   0   6   7      700.93      663.21     51.84 o 
   1   6   7      307.72      308.28     54.19 o 
   2   6   7       99.19       70.32     30.61 o 
   3   6   7        8.82        0.00     36.97 o 
   4   6   7       58.42       65.07     34.15 o 
   5   6   7      130.03       98.35     38.13 o 
   6   6   7      251.88      178.64     67.87 o 
   7   6   7       60.30       79.54     60.68 o 
 -11   7   7       79.64       94.46     28.96 o 
 -10   7   7      486.12      515.20     44.18 o 
  -9   7   7       57.38       48.88     24.69 o 
  -8   7   7       80.50       71.44     25.79 o 
  -7   7   7      435.86      406.11     35.23 o 
  -6   7   7      789.41      864.98     64.16 o 
  -5   7   7        8.64       44.24     61.54 o 
  -4   7   7       55.49       86.86     30.40 o 
  -3   7   7        2.30        0.00     25.39 o 
  -2   7   7      171.42      214.64     37.00 o 
  -1   7   7      158.32      130.64     34.51 o 
   0   7   7       76.85       45.55     28.06 o 
   1   7   7        2.26        0.00     43.07 o 
   2   7   7        5.68       31.07     27.83 o 
   3   7   7       65.84      175.40     39.55 o 
   4   7   7      107.58      121.84     39.58 o 
   5   7   7       75.67        0.00     54.16 o 
   6   7   7       27.62       41.15     61.57 o 
 -10   8   7       12.12        0.00     22.26 o 
  -9   8   7      243.18      270.14     34.42 o 
  -8   8   7      222.06      196.09     42.40 o 
  -7   8   7      795.67      654.34     76.33 o 
  -6   8   7     1355.07     1229.54     67.60 o 
  -5   8   7       13.76        0.00     24.48 o 
  -4   8   7      651.33      603.48    113.47 o 
  -3   8   7      559.21      582.95     51.17 o 
  -2   8   7      589.88      578.89     77.90 o 
  -1   8   7        1.54        3.11     35.37 o 
   0   8   7      169.78      138.03     33.63 o 
   1   8   7      180.45      189.80     62.11 o 
   2   8   7      101.14       58.51     32.11 o 
   3   8   7       24.07       58.81     51.62 o 
   4   8   7       16.93        0.00     56.06 o 
   5   8   7       15.42        8.46     63.06 o 
 -10   9   7      302.50      321.09     71.67 o 
  -9   9   7      186.89      257.06     62.32 o 
  -8   9   7       51.15       26.35     31.03 o 
  -7   9   7       77.26       75.35     33.13 o 
  -6   9   7      125.35      142.92     37.18 o 
  -5   9   7      166.50      176.50     37.80 o 
  -4   9   7      350.20      303.93     43.57 o 
  -3   9   7      167.28      132.41     59.06 o 
  -2   9   7      130.33      183.03     37.40 o 
  -1   9   7       14.19        0.00     25.86 o 
   0   9   7      189.40      174.70     39.26 o 
   1   9   7      231.91      176.19     38.53 o 
   2   9   7      106.07       37.50     63.21 o 
   3   9   7        6.90        0.00     57.14 o 
  -9  10   7        1.79       20.60     35.00 o 
  -8  10   7       80.77       76.46     49.53 o 
  -7  10   7      303.43      301.64     46.09 o 
  -6  10   7      237.81      235.86     42.39 o 
  -5  10   7        0.32        0.00     24.32 o 
  -4  10   7        3.48        0.00     28.49 o 
  -3  10   7        8.24        0.00     38.48 o 
  -2  10   7        9.47       14.11     28.55 o 
  -1  10   7       35.62       25.48     32.64 o 
   0  10   7        0.90        0.00     27.68 o 
   1  10   7       28.52        0.00     58.74 o 
   2  10   7        3.99       20.20     61.98 o 
  -7  11   7      151.46      135.67     40.49 o 
  -6  11   7        1.60       19.45     31.61 o 
  -5  11   7       31.84       82.28     35.94 o 
  -4  11   7      269.08      325.19     49.25 o 
  -3  11   7       99.60      135.79     39.11 o 
  -2  11   7       94.77       32.78     43.68 o 
  -1  11   7        0.01       27.54     52.78 o 
   0  11   7       88.81       83.67     69.18 o 
  -2 -13   8      292.23      364.29    113.60 o 
  -1 -13   8      190.13      262.62     60.27 o 
   0 -13   8        1.95       31.72     41.60 o 
   1 -13   8       16.42        9.02     38.91 o 
   2 -13   8      113.60       79.28     48.94 o 
   3 -13   8       94.32      106.97     50.02 o 
   4 -13   8      360.27      405.70     72.49 o 
   5 -13   8        0.40       74.84     50.35 o 
  -4 -12   8      168.93      126.91     37.61 o 
  -3 -12   8      104.24       59.21     43.50 o 
  -2 -12   8      138.15       93.62     34.64 o 
  -1 -12   8       20.95        0.00     26.14 o 
   0 -12   8      327.38      347.71     60.94 o 
   1 -12   8      525.63      571.26     75.40 o 
   2 -12   8      120.74      102.72     49.57 o 
   3 -12   8       55.38       39.66     40.07 o 
   4 -12   8        0.72       45.06     42.12 o 
   5 -12   8      170.41      160.45     53.93 o 
   6 -12   8      220.66      216.77     55.87 o 
   7 -12   8       77.89       53.07     50.50 o 
  -5 -11   8       34.10        4.86     30.51 o 
  -4 -11   8       46.97       37.72     29.40 o 
  -3 -11   8       27.79        0.00     34.25 o 
  -2 -11   8       45.77       31.38     28.59 o 
  -1 -11   8      234.99      315.14     77.56 o 
   0 -11   8      664.19      674.06     72.79 o 
   1 -11   8      299.15      243.46     52.89 o 
   2 -11   8       48.03       39.69     37.05 o 
   3 -11   8      298.45      293.63     58.85 o 
   4 -11   8      521.09      647.18     74.32 o 
   5 -11   8      497.46      429.26     66.87 o 
   6 -11   8       84.09       45.58     40.37 o 
   7 -11   8       68.62       26.03     33.58 o 
   8 -11   8       84.96      113.74     38.91 o 
  -6 -10   8      348.95      370.40     68.45 o 
  -5 -10   8       18.69        0.00     28.79 o 
  -4 -10   8      231.70      246.03     40.63 o 
  -3 -10   8      192.51      151.25     34.30 o 
  -2 -10   8      164.97      132.52     33.44 o 
  -1 -10   8      151.20      159.49     42.97 o 
   0 -10   8        5.31        0.00     19.98 o 
   1 -10   8      701.23      725.19     71.56 o 
   2 -10   8     1162.89     1207.26     91.13 o 
   3 -10   8       92.71       72.53     38.35 o 
   4 -10   8      434.19      568.50     66.94 o 
   5 -10   8       30.81       51.47     41.56 o 
   6 -10   8       79.03       69.98     33.81 o 
   7 -10   8      354.83      338.73     48.63 o 
   8 -10   8      163.51      172.10     47.30 o 
  -7  -9   8       47.27       49.95     31.79 o 
  -6  -9   8        3.58       58.33     62.21 o 
  -5  -9   8      498.50      469.64     50.72 o 
  -4  -9   8     1221.21     1126.50     64.10 o 
  -3  -9   8       21.96       48.73     27.02 o 
  -2  -9   8       52.50       22.26     25.61 o 
  -1  -9   8      252.84      195.26     33.34 o 
   0  -9   8      823.95      830.12    102.83 o 
   1  -9   8      723.84      914.94     78.98 o 
   2  -9   8       46.51      118.00     42.01 o 
   3  -9   8      192.61      263.77     50.47 o 
   4  -9   8      126.11      137.61     32.86 o 
   5  -9   8      808.89      864.55     58.85 o 
   6  -9   8      439.82      375.36     46.77 o 
   7  -9   8      374.43      374.25     48.97 o 
   8  -9   8        7.11        0.00     26.09 o 
   9  -9   8       34.40       31.81     32.43 o 
  -8  -8   8       90.52       34.41     31.03 o 
  -7  -8   8      482.21      488.43     52.35 o 
  -6  -8   8      937.60     1012.82    159.56 o 
  -5  -8   8     1154.64     1229.61     66.13 o 
  -4  -8   8      185.30      202.94     56.78 o 
  -3  -8   8      231.72      223.01     35.20 o 
  -2  -8   8      667.75      674.56     49.31 o 
  -1  -8   8      626.20      642.74     63.31 o 
   0  -8   8      391.58      437.09     40.36 o 
   1  -8   8        2.02        0.00     27.21 o 
   2  -8   8       69.21      123.30     29.73 o 
   3  -8   8      956.70     1065.35     58.77 o 
   4  -8   8     1398.16     1399.31     67.16 o 
   5  -8   8      139.18      166.44     60.44 o 
   6  -8   8       21.06        0.00     26.95 o 
   7  -8   8       35.20       56.14     31.25 o 
   8  -8   8        3.03        3.06     27.97 o 
   9  -8   8       52.47        7.30     32.84 o 
  -9  -7   8      220.63      209.00     61.76 o 
  -8  -7   8      352.07      312.04     45.87 o 
  -7  -7   8      579.01      690.99     66.10 o 
  -6  -7   8      423.90      374.14     44.95 o 
  -5  -7   8      122.91      160.65     33.63 o 
  -4  -7   8      221.62      222.96     36.18 o 
  -3  -7   8     1449.40     1489.15     65.73 o 
  -2  -7   8      502.54      565.40     42.32 o 
  -1  -7   8      100.90       57.96     28.62 o 
   0  -7   8        5.85        0.00     16.87 o 
   1  -7   8      477.48      562.84     39.55 o 
   2  -7   8     1130.69     1259.43     56.45 o 
   3  -7   8      294.58      289.18     37.06 o 
   4  -7   8       14.86       20.32     25.96 o 
   5  -7   8        6.50        4.69     26.48 o 
   6  -7   8       85.68       74.01     29.77 o 
   7  -7   8      392.17      452.55    119.98 o 
   8  -7   8       54.60       43.87     34.53 o 
   9  -7   8        0.12       11.57     29.02 o 
  10  -7   8       51.44        0.00     36.73 o 
 -10  -6   8      243.80      170.30     44.08 o 
  -9  -6   8      595.73      567.91     88.18 o 
  -8  -6   8       15.08        0.00     25.95 o 
  -7  -6   8       12.50       13.43     26.92 o 
  -6  -6   8      186.59      282.61     38.17 o 
  -5  -6   8       10.76        9.21     44.00 o 
  -4  -6   8      290.34      250.24     34.18 o 
  -3  -6   8      311.60      426.92     60.34 o 
  -2  -6   8      335.13      391.10     37.01 o 
   0  -6   8     1565.85     1548.61     43.50 o 
   1  -6   8     1247.74     1378.60     40.76 o 
   2  -6   8      267.30      219.60     30.27 o 
   3  -6   8      242.14      274.17     34.22 o 
   4  -6   8       40.93       25.24     39.04 o 
   5  -6   8       52.72       62.85     32.39 o 
   6  -6   8      266.10      244.61     36.56 o 
   7  -6   8      354.95      324.30     43.82 o 
   8  -6   8        0.72        0.00     40.72 o 
   9  -6   8       99.20      123.84     37.41 o 
  10  -6   8      188.64      243.13     45.78 o 
 -10  -5   8       79.30       73.17     34.53 o 
  -9  -5   8       10.97       39.79     29.53 o 
  -8  -5   8      114.39       65.43     30.27 o 
  -7  -5   8     1332.93     1353.16     67.39 o 
  -6  -5   8      489.04      549.91     58.11 o 
  -5  -5   8      245.96      166.73     31.76 o 
  -4  -5   8       93.34       44.98     47.52 o 
  -3  -5   8     1550.28     1463.93     67.74 o 
  -2  -5   8     3064.50     3026.58     81.49 o 
  -1  -5   8     1568.55     1562.51     49.94 o 
   0  -5   8      431.44      475.64     25.57 o 
   1  -5   8       17.43       33.15     12.51 o 
   2  -5   8     1238.99     1334.17     54.78 o 
   3  -5   8     1909.87     2235.87     86.77 o 
   4  -5   8     1168.77     1108.97     55.31 o 
   5  -5   8      387.12      348.96     41.23 o 
   6  -5   8      167.00      162.78     33.40 o 
   7  -5   8        5.39       25.64     25.48 o 
   8  -5   8       10.36        0.00     24.82 o 
   9  -5   8      247.17      333.16     47.36 o 
  10  -5   8       68.92       23.30     84.66 o 
 -11  -4   8       10.44       39.72     35.97 o 
 -10  -4   8       16.43        0.00     27.36 o 
  -9  -4   8      195.42      252.06     40.71 o 
  -8  -4   8      111.13      121.93     32.54 o 
  -7  -4   8      411.40      437.95     45.09 o 
  -6  -4   8      170.86      232.13     47.22 o 
  -5  -4   8      428.31      487.88     40.97 o 
  -4  -4   8     1240.53     1185.26     51.80 o 
  -3  -4   8     3603.57     3427.69     83.85 o 
  -2  -4   8      716.12      817.64     29.07 o 
  -1  -4   8       27.69       21.33     10.13 o 
   0  -4   8      649.60      553.30     24.62 o 
   1  -4   8      402.76      429.21     34.25 o 
   2  -4   8     2939.31     2804.31    147.89 o 
   3  -4   8     1055.93     1056.58    129.59 o 
   4  -4   8        2.65       14.44     21.47 o 
   5  -4   8       62.29       43.69     26.89 o 
   6  -4   8     1248.43     1191.47     61.34 o 
   7  -4   8      598.78      606.36     75.47 o 
   8  -4   8      299.68      385.35     47.10 o 
   9  -4   8      126.73      111.33     35.69 o 
  10  -4   8        9.71       18.30     32.08 o 
 -11  -3   8       81.44       31.58     32.50 o 
 -10  -3   8      605.58      593.80    112.80 o 
  -9  -3   8     1693.09     1634.41    113.88 o 
  -8  -3   8        2.60       26.31     36.90 o 
  -7  -3   8     1528.99     1462.16     67.14 o 
  -6  -3   8     1351.19     1401.44     65.13 o 
  -5  -3   8      968.25      957.33     36.11 o 
  -4  -3   8      560.35      562.58     36.50 o 
  -3  -3   8       47.79       67.44     24.13 o 
  -2  -3   8     1285.34     1238.26     35.42 o 
  -1  -3   8     1655.42     1726.42     50.86 o 
   0  -3   8     5677.78     5871.00     91.77 o 
   1  -3   8     2455.76     2504.09     50.73 o 
   2  -3   8       68.88       41.66     32.31 o 
   3  -3   8      185.71      190.08     42.02 o 
   4  -3   8     2134.10     2113.05    123.00 o 
   5  -3   8     1549.40     1642.44     69.29 o 
   6  -3   8        1.22        0.00     23.12 o 
   7  -3   8       68.00       70.17     28.16 o 
   8  -3   8        0.19        9.55     25.11 o 
   9  -3   8       78.62       61.32     32.85 o 
  10  -3   8       72.51      101.98     66.68 o 
 -11  -2   8      371.49      374.75     50.28 o 
 -10  -2   8      129.74      154.56     37.41 o 
  -9  -2   8        6.44        0.00     29.65 o 
  -8  -2   8      365.96      366.05     43.51 o 
  -7  -2   8     1401.16     1448.86     64.26 o 
  -6  -2   8     2199.63     2126.37     55.47 o 
  -5  -2   8      586.71      584.57     42.71 o 
  -4  -2   8      690.55      672.82     29.79 o 
  -3  -2   8     1423.50     1302.00     44.38 o 
  -2  -2   8     2069.31     1904.63     65.27 o 
  -1  -2   8     2140.20     2000.25     94.91 o 
   0  -2   8       36.88        0.00     12.93 o 
   1  -2   8      121.72      125.74     15.12 o 
   2  -2   8     2442.44     2612.60     65.97 o 
   3  -2   8      380.03        0.00      9.50 o 
   4  -2   8      484.82      500.41     63.92 o 
   5  -2   8      707.26      641.29     77.75 o 
   6  -2   8      682.10      552.68     42.94 o 
   7  -2   8      807.51      794.78     51.08 o 
   8  -2   8      297.46      271.30     64.82 o 
   9  -2   8      181.31      136.38     60.16 o 
  10  -2   8        1.16       44.65     55.16 o 
 -12  -1   8       18.07       43.41     34.67 o 
 -11  -1   8       16.30       21.35     29.91 o 
 -10  -1   8      558.93      474.50     52.76 o 
  -9  -1   8      958.49     1053.80     60.11 o 
  -8  -1   8      345.83      339.51     31.75 o 
  -7  -1   8      338.37      342.07     30.53 o 
  -6  -1   8      455.39      462.07     30.71 o 
  -5  -1   8      261.43      244.84     22.26 o 
  -4  -1   8      701.61      666.25     37.60 o 
  -3  -1   8        7.18       17.79     11.47 o 
  -2  -1   8       48.82       12.13     11.20 o 
  -1  -1   8      144.06      121.75     14.32 o 
   0  -1   8      789.34      807.42     34.67 o 
   1  -1   8      495.45      458.49     30.03 o 
   2  -1   8      604.66      573.89     27.05 o 
   3  -1   8       17.69       21.16     14.20 o 
   4  -1   8       65.64       60.12     26.35 o 
   5  -1   8       76.84       30.59     36.95 o 
   6  -1   8      122.50      155.89     30.86 o 
   7  -1   8      216.85      206.00     60.23 o 
   8  -1   8       40.68       72.98     50.58 o 
   9  -1   8        1.73        0.00     51.43 o 
  10  -1   8       44.33        0.00     58.26 o 
 -12   0   8      194.25      162.25     54.27 o 
 -11   0   8      461.91      494.07     55.11 o 
 -10   0   8      918.35     1013.15    125.94 o 
  -9   0   8      304.64      298.53     31.59 o 
  -8   0   8      236.07      249.27     29.26 o 
  -7   0   8      380.36      384.33     31.90 o 
  -6   0   8      532.24      492.88     30.61 o 
  -5   0   8     2801.15     2747.18     62.00 o 
  -4   0   8      181.18      187.28     19.55 o 
  -3   0   8        9.35        0.24     13.82 o 
  -2   0   8     6106.97     6633.03    130.26 o 
  -1   0   8     3015.92     3002.30     95.37 o 
   0   0   8     1790.54     1658.60     42.30 o 
   1   0   8      867.00      864.96     32.97 o 
   2   0   8       54.84       30.74     19.99 o 
   3   0   8      108.46      119.36     18.32 o 
   4   0   8      361.98      384.23     37.57 o 
   5   0   8        0.73       39.73     40.85 o 
   6   0   8      180.87      118.15     48.01 o 
   7   0   8       33.31       68.69     48.12 o 
   8   0   8      230.25      137.31     59.00 o 
   9   0   8       43.75      106.71     55.53 o 
 -12   1   8      244.54      286.21     51.53 o 
 -11   1   8      114.89      154.11     40.84 o 
 -10   1   8       21.93        0.00     19.95 o 
  -9   1   8        0.92       23.55     20.44 o 
  -8   1   8     1313.24     1438.11     78.35 o 
  -7   1   8       47.82       44.12     20.03 o 
  -6   1   8     1749.91     1793.97     52.62 o 
  -5   1   8      473.10      503.45     30.46 o 
  -4   1   8     1362.74     1369.20     54.67 o 
  -3   1   8     1113.54     1052.41    106.03 o 
  -2   1   8     1001.13     1035.17     33.21 o 
  -1   1   8     1383.67     1419.61     37.31 o 
   0   1   8      161.58      154.17     20.07 o 
   1   1   8      239.34      277.93     19.49 o 
   2   1   8     1546.24     1600.60     61.43 o 
   3   1   8     1408.90     1610.02    175.53 o 
   4   1   8      598.74      634.69     48.62 o 
   6   1   8       30.37       71.97     48.19 o 
   7   1   8      234.87      295.27     64.70 o 
   8   1   8       97.03       24.86     49.65 o 
   9   1   8       10.91       14.87     52.11 o 
 -12   2   8       16.15       35.19     26.88 o 
 -11   2   8       39.30       49.57     25.79 o 
 -10   2   8      474.95      530.93     60.99 o 
  -9   2   8     1236.09     1286.08     54.51 o 
  -8   2   8       27.29       21.08     20.47 o 
  -7   2   8      448.92      442.72     51.28 o 
  -6   2   8      325.69      332.66     28.92 o 
  -5   2   8     1293.81     1219.73     43.09 o 
  -4   2   8     2497.37     2556.31     58.58 o 
  -3   2   8     1270.25     1261.40     38.99 o 
  -2   2   8      708.02      642.02     38.99 o 
  -1   2   8       37.69       33.51     11.83 o 
   0   2   8     1312.02     1442.12     57.49 o 
   1   2   8     1671.14     1600.53     61.86 o 
   2   2   8     1225.53     1207.04     57.20 o 
   3   2   8       57.82       76.38     29.13 o 
   4   2   8        1.27        0.00     27.80 o 
   5   2   8        5.70        0.00     28.10 o 
   6   2   8      292.45      280.06     63.96 o 
   7   2   8      432.96      441.85     72.94 o 
   8   2   8       19.50        0.00     45.51 o 
 -12   3   8      276.46      287.33     38.14 o 
 -11   3   8     1000.45     1075.43     84.54 o 
 -10   3   8      879.72      861.56     61.78 o 
  -9   3   8       61.82       64.05     23.90 o 
  -8   3   8       35.82       41.62     22.93 o 
  -7   3   8     2824.90     2669.28     70.29 o 
  -6   3   8     1296.58     1272.21     77.13 o 
  -5   3   8      624.47      702.27     35.17 o 
  -4   3   8      434.38      408.97     27.88 o 
  -3   3   8       63.42       60.25     15.90 o 
  -2   3   8     4099.11     4349.52     81.55 o 
  -1   3   8     2638.95     2684.96    164.98 o 
   0   3   8     1606.98     1516.57     61.28 o 
   1   3   8       70.37       50.02     44.89 o 
   2   3   8      232.03      292.20     37.30 o 
   3   3   8      498.02      533.82     49.13 o 
   4   3   8      107.15      162.59     35.71 o 
   5   3   8       79.00      120.20     34.77 o 
   6   3   8      104.13      107.04     52.89 o 
   7   3   8       32.75        0.00     42.68 o 
   8   3   8       95.93       42.12     53.56 o 
 -12   4   8      400.64      339.34     41.22 o 
 -11   4   8       77.17       87.07     36.47 o 
 -10   4   8      134.54      124.94     27.86 o 
  -9   4   8      151.44      168.63     31.84 o 
  -8   4   8     1634.36     1642.92     64.09 o 
  -7   4   8      888.70      869.73     43.90 o 
  -6   4   8      439.94      478.82     35.62 o 
  -5   4   8      489.59      502.16     33.29 o 
  -4   4   8      209.73      246.50     24.23 o 
  -3   4   8     1597.05     1710.44     47.17 o 
  -2   4   8      768.03      765.78     48.33 o 
  -1   4   8        9.77       62.33     25.86 o 
   0   4   8       40.19       55.53     26.79 o 
   1   4   8      680.08      817.51     54.08 o 
   2   4   8      970.78      944.61     57.54 o 
   3   4   8     1039.39      955.49     60.49 o 
   4   4   8        0.08        0.00     25.46 o 
   5   4   8       54.67      155.56     38.09 o 
   7   4   8       56.02       69.10     53.00 o 
 -11   5   8      152.01      159.90     31.36 o 
 -10   5   8       63.40       54.07     25.56 o 
  -9   5   8      451.25      486.64     40.27 o 
  -8   5   8      143.67      183.17     28.37 o 
  -7   5   8      316.31      325.10     32.29 o 
  -6   5   8       19.11        7.54     21.61 o 
  -5   5   8      814.96      823.32     69.79 o 
  -4   5   8     1484.30     1398.16    142.25 o 
  -3   5   8      229.13      203.99     44.43 o 
  -2   5   8       45.11      117.43     31.85 o 
  -1   5   8       93.98       43.44     26.84 o 
   0   5   8      456.99      480.48     45.06 o 
   1   5   8      324.74      276.09     40.42 o 
   2   5   8       19.10        0.00     27.56 o 
   3   5   8        0.75       43.00     30.38 o 
   4   5   8       86.92      113.30     37.10 o 
   5   5   8      419.43      407.02     52.16 o 
   6   5   8       44.19       41.15     58.11 o 
   7   5   8        0.46       66.72     54.94 o 
 -11   6   8      160.44      182.67     33.59 o 
 -10   6   8      167.54      173.99     32.11 o 
  -9   6   8        8.60       12.34     22.67 o 
  -8   6   8      211.11      246.87     30.53 o 
  -7   6   8     1509.72     1523.34     55.54 o 
  -6   6   8      796.90      729.45     44.16 o 
  -5   6   8       14.40        0.00     22.27 o 
  -4   6   8        0.14        0.00     28.14 o 
  -3   6   8      802.73      730.73     53.85 o 
  -2   6   8       11.48       33.46     27.90 o 
  -1   6   8       86.95       87.19     32.19 o 
   0   6   8       19.77        0.00     21.68 o 
   1   6   8      198.43      205.86     38.21 o 
   2   6   8      132.47      114.93     33.98 o 
   3   6   8        4.80       30.39     30.30 o 
   4   6   8      160.63      111.65     38.06 o 
   5   6   8      117.48       77.17     38.65 o 
   6   6   8       18.70       10.73     56.54 o 
 -11   7   8        1.86        0.00     24.26 o 
 -10   7   8      194.71      188.53     32.52 o 
  -9   7   8      277.83      278.10     35.08 o 
  -8   7   8      151.18      207.85     53.95 o 
  -7   7   8      206.02      222.58     36.66 o 
  -6   7   8       67.67       81.03     29.53 o 
  -5   7   8      162.59      175.47     37.27 o 
  -4   7   8      402.53      378.21     44.38 o 
  -3   7   8     1313.50     1247.74     78.16 o 
  -2   7   8      816.55      735.60     55.19 o 
  -1   7   8       16.34        0.00     23.79 o 
   0   7   8      297.42      302.94     42.64 o 
   1   7   8      221.52      233.25     44.37 o 
   2   7   8        0.30       24.28     30.77 o 
   3   7   8       11.43        0.00     30.86 o 
   4   7   8        5.23       35.60     34.50 o 
   5   7   8        1.36        0.00     56.32 o 
 -10   8   8      464.02      427.05     42.64 o 
  -9   8   8      100.54       65.02     84.72 o 
  -8   8   8       18.41        9.82     26.67 o 
  -7   8   8       24.65       46.40     38.65 o 
  -6   8   8      418.49      471.21     52.30 o 
  -5   8   8      978.14     1006.05     63.43 o 
  -4   8   8       37.28       59.55     30.44 o 
  -3   8   8      238.84      206.99     38.18 o 
  -2   8   8       14.83       21.66     25.19 o 
  -1   8   8      135.14      182.00     39.03 o 
   0   8   8      301.49      288.72     42.29 o 
   1   8   8      114.74       79.03     41.84 o 
   2   8   8       58.69       59.86     49.12 o 
   3   8   8       88.56       97.95     41.35 o 
   4   8   8       67.31       18.75     61.35 o 
  -9   9   8       11.82       54.94     44.58 o 
  -8   9   8      172.84      162.64     51.43 o 
  -7   9   8      432.81      381.65     50.20 o 
  -6   9   8      267.06      328.60    113.18 o 
  -5   9   8        0.15        8.61     28.30 o 
  -4   9   8       21.00       33.15     45.56 o 
  -3   9   8      735.14      698.44     56.77 o 
  -2   9   8      228.12      261.07     43.83 o 
  -1   9   8      115.24      133.37     42.36 o 
   0   9   8       32.06       23.62     30.95 o 
   1   9   8        4.84       12.83     43.72 o 
   2   9   8       74.04       70.22     37.73 o 
   3   9   8       31.68        0.00     62.65 o 
  -8  10   8       60.53       96.92     37.82 o 
  -7  10   8       25.48        4.07     29.89 o 
  -6  10   8       18.55       38.62     40.76 o 
  -5  10   8       82.80       86.52     51.42 o 
  -4  10   8      263.29      293.91     64.87 o 
  -3  10   8      136.13      160.70     44.73 o 
  -2  10   8       15.77        0.00     27.73 o 
  -1  10   8       12.24        9.07     28.39 o 
   0  10   8        0.45        0.00     31.44 o 
   1  10   8       40.89        0.00     54.38 o 
  -6  11   8      146.65      169.94     40.78 o 
  -5  11   8       68.27       45.10     36.45 o 
  -4  11   8        0.64        0.00     32.13 o 
  -3  11   8        0.35        0.00     32.73 o 
  -2  11   8       27.67       33.90     35.42 o 
  -1 -13   9      150.26      171.75     56.58 o 
   0 -13   9      495.49      527.77     77.19 o 
   1 -13   9      369.48      248.75     60.72 o 
   2 -13   9      107.79      132.87     51.88 o 
   3 -13   9        1.92        0.00     38.95 o 
   4 -13   9      136.93      143.83     55.31 o 
  -3 -12   9       28.99        0.00     29.54 o 
  -2 -12   9      103.82      128.59     34.73 o 
  -1 -12   9       60.56      159.90     52.22 o 
   0 -12   9      158.90      312.45     60.57 o 
   1 -12   9        0.79       63.77     43.31 o 
   2 -12   9      124.73      101.19     49.79 o 
   3 -12   9       32.60        0.00     37.23 o 
   4 -12   9       36.27       53.56     45.21 o 
   5 -12   9      306.00      249.01     60.72 o 
   6 -12   9        7.47       10.66     45.40 o 
  -5 -11   9      102.72       60.12     32.62 o 
  -4 -11   9       53.81       50.72     32.84 o 
  -3 -11   9      232.62      207.72     39.79 o 
  -2 -11   9      177.78      155.09     63.60 o 
  -1 -11   9        1.66        6.97     33.73 o 
   0 -11   9       75.94      163.29     50.09 o 
   1 -11   9      503.42      577.26     76.00 o 
   2 -11   9      649.85      619.04     72.94 o 
   3 -11   9      219.72      264.74     57.99 o 
   4 -11   9        4.51        0.00     36.68 o 
   5 -11   9       33.86        3.21     39.17 o 
   6 -11   9      175.32       96.87     48.64 o 
   7 -11   9      166.85       65.68     78.38 o 
  -6 -10   9       99.89       51.49     35.16 o 
  -5 -10   9      609.13      622.08     93.29 o 
  -4 -10   9      136.35      195.15     38.76 o 
  -3 -10   9       75.19       90.42     37.29 o 
  -2 -10   9        4.18        0.00     24.09 o 
  -1 -10   9      380.34      488.14     51.32 o 
   0 -10   9     1726.80     1781.21    106.04 o 
   1 -10   9      648.53      692.58     71.45 o 
   2 -10   9      132.57      284.20     57.14 o 
   3 -10   9        0.28        0.00     31.76 o 
   4 -10   9      508.52      763.96     81.03 o 
   5 -10   9      438.81      462.47     70.03 o 
   6 -10   9       91.22      140.85     44.74 o 
   7 -10   9       56.32      109.46     36.94 o 
   8 -10   9       25.34       72.05     37.16 o 
  -7  -9   9      411.55      446.43     54.07 o 
  -6  -9   9      345.65      401.46     50.44 o 
  -5  -9   9      129.49      172.40     37.78 o 
  -4  -9   9       91.67       80.03     30.74 o 
  -3  -9   9      564.85      575.47     50.43 o 
  -2  -9   9      306.19      255.66     57.60 o 
  -1  -9   9      203.11      254.66     34.91 o 
   0  -9   9      165.53       98.40     38.65 o 
   1  -9   9      143.14      131.08     41.45 o 
   2  -9   9      155.73      153.30     45.02 o 
   3  -9   9      604.16      620.91     71.00 o 
   4  -9   9     1221.32     1278.12     65.54 o 
   5  -9   9      175.54      112.74     33.53 o 
   6  -9   9       10.66       41.09     29.76 o 
   7  -9   9       91.26      143.91     51.43 o 
   8  -9   9      128.13       95.36     37.47 o 
  -8  -8   9      124.86      101.03     48.29 o 
  -7  -8   9       66.72      150.86     42.90 o 
  -6  -8   9        0.09        0.00     27.12 o 
  -5  -8   9      731.76      800.74     55.39 o 
  -4  -8   9     2187.35     2333.67     85.64 o 
  -3  -8   9     2749.69     2943.16     94.36 o 
  -2  -8   9      671.10      666.56     47.76 o 
  -1  -8   9      384.19      357.99     55.39 o 
   0  -8   9      678.07      695.40     45.17 o 
   1  -8   9      400.49      431.01     58.67 o 
   2  -8   9      496.47      551.06     67.05 o 
   3  -8   9      675.58      801.41     56.10 o 
   4  -8   9      170.20      132.71     32.53 o 
   5  -8   9      453.08      494.46     48.88 o 
   6  -8   9      509.23      517.15     57.17 o 
   7  -8   9      405.28      281.83     44.01 o 
   8  -8   9       61.64       70.32     67.76 o 
   9  -8   9       25.83        0.00     30.16 o 
  -9  -7   9       29.75       22.06     32.11 o 
  -8  -7   9        1.67       11.69     28.13 o 
  -7  -7   9      219.57      237.14     39.21 o 
  -6  -7   9     1364.39     1403.40    210.98 o 
  -5  -7   9     1448.12     1473.58     97.35 o 
  -4  -7   9      244.88      236.31     36.62 o 
  -3  -7   9      580.04      533.80     46.38 o 
  -2  -7   9      162.66      229.06     39.60 o 
  -1  -7   9     1504.39      734.81     57.44 o 
   0  -7   9     1692.20     1802.81     63.11 o 
   1  -7   9      109.15       88.33     26.23 o 
   2  -7   9        0.06        0.00     25.94 o 
   3  -7   9     1211.55     1116.01     59.62 o 
   4  -7   9     1175.99     1222.29     64.40 o 
   5  -7   9      145.32      113.43     31.07 o 
   6  -7   9      119.10       53.16     29.61 o 
   7  -7   9        0.18        8.52     26.82 o 
   8  -7   9       15.06        0.00     36.56 o 
   9  -7   9      235.27      176.76     41.46 o 
  -9  -6   9       38.63        0.00     28.76 o 
  -8  -6   9      405.43      414.70     48.27 o 
  -7  -6   9      357.83      464.44     50.13 o 
  -6  -6   9       89.38       97.02     46.22 o 
  -5  -6   9      263.06      294.33     45.53 o 
  -4  -6   9       88.29       61.76     26.29 o 
  -3  -6   9      587.97      629.80     44.57 o 
  -2  -6   9      822.05      911.29     72.21 o 
  -1  -6   9      380.23      401.70     74.19 o 
   0  -6   9        4.02        0.00     14.85 o 
   1  -6   9      174.09      188.79     29.53 o 
   2  -6   9      617.33      765.19     47.78 o 
   3  -6   9      633.37      615.56    102.53 o 
   4  -6   9       42.76       89.98     29.81 o 
   5  -6   9        7.92       40.53     30.58 o 
   6  -6   9      148.67      214.44     42.08 o 
   7  -6   9      416.50      450.50     48.75 o 
   8  -6   9      210.46      234.95     98.53 o 
   9  -6   9      157.76      186.26     42.84 o 
 -10  -5   9      349.84      318.02     49.30 o 
  -9  -5   9      650.06      681.47     91.73 o 
  -8  -5   9      304.53      371.91     45.23 o 
  -7  -5   9        1.28        0.00     22.74 o 
  -6  -5   9      446.91      431.66     44.53 o 
  -5  -5   9       17.30       14.30     33.88 o 
  -4  -5   9     1894.86     1808.42     67.95 o 
  -3  -5   9      422.11      441.67     59.43 o 
  -2  -5   9        9.54       13.88     19.21 o 
  -1  -5   9      501.62      582.22     36.08 o 
   0  -5   9     1475.04     1418.08     44.90 o 
   1  -5   9      789.58      851.70     43.04 o 
   2  -5   9       53.15       48.05     44.39 o 
   3  -5   9        0.07        0.00     23.54 o 
   4  -5   9      159.45      201.02     34.87 o 
   5  -5   9      522.79      523.44     48.34 o 
   6  -5   9       83.35       53.94     40.64 o 
   7  -5   9       36.38       13.90     26.75 o 
   8  -5   9       67.44       40.76     29.72 o 
   9  -5   9       16.22       22.56     30.02 o 
 -10  -4   9      463.79      547.23     58.36 o 
  -9  -4   9      252.37      325.76     50.35 o 
  -8  -4   9        5.16        0.00     22.15 o 
  -7  -4   9      721.18      827.70    108.24 o 
  -6  -4   9     1568.32     1668.79     69.89 o 
  -5  -4   9     2080.90     2184.60     76.51 o 
  -4  -4   9       88.28       76.35     26.69 o 
  -3  -4   9      944.97      929.64     33.40 o 
  -2  -4   9      418.71      469.88     25.38 o 
  -1  -4   9      205.34      187.53     21.19 o 
   0  -4   9     2165.62     2174.56     49.33 o 
   1  -4   9       85.57      114.29     18.70 o 
   2  -4   9      311.44      398.65     35.72 o 
   3  -4   9      953.30     1078.83    176.41 o 
   4  -4   9     1317.93     1198.63     56.27 o 
   5  -4   9      996.59      865.99     55.07 o 
   6  -4   9      279.14      310.60     38.54 o 
   7  -4   9      453.90      505.64     48.38 o 
   8  -4   9        2.38       14.67     28.55 o 
   9  -4   9       58.34      110.68     37.66 o 
 -11  -3   9       60.32       66.76     36.65 o 
 -10  -3   9       21.87        0.00     26.63 o 
  -9  -3   9      257.12      298.72     43.83 o 
  -8  -3   9      531.16      495.69     50.09 o 
  -7  -3   9      202.48      230.36     54.21 o 
  -6  -3   9      665.29      699.08     49.10 o 
  -5  -3   9        3.60       23.92     21.84 o 
  -4  -3   9     1313.47     1341.91     41.28 o 
  -3  -3   9     2971.78     2856.98     60.21 o 
  -2  -3   9     1806.42     1816.54     55.45 o 
  -1  -3   9     1810.51     1847.61    108.91 o 
   0  -3   9       96.00       67.79     16.44 o 
   1  -3   9       91.20       96.20     22.76 o 
   2  -3   9      671.27      733.76     50.69 o 
   3  -3   9      363.35      430.33     37.84 o 
   4  -3   9      241.08      312.59     36.16 o 
   5  -3   9      104.95       64.84     30.41 o 
   6  -3   9      265.12      292.38     63.38 o 
   7  -3   9      558.20      540.22     47.44 o 
   8  -3   9      300.87      314.65     49.48 o 
   9  -3   9       17.49       96.31     59.08 o 
 -11  -2   9      175.59      230.49     54.10 o 
 -10  -2   9     1698.87     1632.32    104.21 o 
  -9  -2   9     1119.38     1224.01     68.17 o 
  -8  -2   9      473.38      426.99     44.93 o 
  -7  -2   9       42.65       81.45     28.37 o 
  -6  -2   9     2289.97     2450.37     61.57 o 
  -5  -2   9     1899.96     1915.35     51.80 o 
  -4  -2   9     2962.39     2935.58     63.53 o 
  -3  -2   9      133.24      140.29     18.84 o 
  -2  -2   9      128.29      152.87     35.84 o 
  -1  -2   9      595.39      601.11     32.33 o 
   0  -2   9     1078.88     1090.12     34.03 o 
   1  -2   9     2019.42     2155.84     60.76 o 
   2  -2   9      254.32      275.94     27.90 o 
   3  -2   9       21.49       36.56     19.58 o 
   4  -2   9       35.23       32.24     22.65 o 
   5  -2   9      229.64      213.22     52.87 o 
   6  -2   9        0.51       19.66     23.54 o 
   7  -2   9       46.53       14.87     45.17 o 
   8  -2   9        4.93        0.00     43.98 o 
   9  -2   9       79.46       85.46     59.86 o 
 -11  -1   9      318.00      334.15     70.13 o 
 -10  -1   9      685.90      809.50     59.99 o 
  -9  -1   9        5.54        0.00     26.24 o 
  -8  -1   9      603.37      626.80     49.68 o 
  -7  -1   9      522.21      589.02     44.62 o 
  -6  -1   9     1004.41      991.94     43.89 o 
  -5  -1   9     2734.47     2765.35     80.26 o 
  -4  -1   9      160.52      143.65     18.26 o 
  -3  -1   9     2098.76     2112.12     60.40 o 
  -2  -1   9      867.28      855.60     53.87 o 
  -1  -1   9      640.88      568.25     33.02 o 
   0  -1   9     1143.40     1158.96     35.24 o 
   1  -1   9      422.84      452.20     24.63 o 
   2  -1   9     1130.65     1173.35     50.93 o 
   3  -1   9       22.08       54.87     21.41 o 
   4  -1   9      191.21      339.28     41.71 o 
   5  -1   9       84.48       68.73     47.74 o 
   6  -1   9       15.97       46.29     42.86 o 
   7  -1   9        9.94        0.00     41.67 o 
   8  -1   9       24.33       67.80     51.10 o 
   9  -1   9       60.51       53.34     54.16 o 
 -12   0   9      123.77      118.58     39.21 o 
 -11   0   9        0.28        3.55     27.77 o 
 -10   0   9      240.99      154.02     36.76 o 
  -9   0   9      666.28      698.90     58.66 o 
  -8   0   9      390.80      390.51     33.62 o 
  -7   0   9      315.90      380.28     31.44 o 
  -6   0   9      468.58      481.45     40.01 o 
  -5   0   9        1.86       24.94     15.40 o 
  -4   0   9     3372.53     3370.25     69.95 o 
  -3   0   9     1837.41     1840.03     58.55 o 
  -2   0   9      206.60      228.67     20.10 o 
  -1   0   9      636.29      657.62     48.74 o 
   0   0   9       14.51       25.35     11.31 o 
   1   0   9      695.36      647.37     28.59 o 
   2   0   9     1104.86     1294.65     39.76 o 
   3   0   9      361.50      302.39     35.02 o 
   4   0   9       56.87       42.71     40.70 o 
   5   0   9       12.44        0.00     38.28 o 
   6   0   9       81.59       78.31     45.81 o 
   7   0   9        0.40       68.65     52.07 o 
   8   0   9        3.61        0.00     44.99 o 
   9   0   9        0.82       54.16     58.74 o 
 -12   1   9       14.67        0.00     33.86 o 
 -11   1   9      289.87      293.52     46.90 o 
 -10   1   9     1051.41     1082.97     66.55 o 
  -9   1   9      173.38      197.02     28.70 o 
  -8   1   9        1.19        0.44     18.34 o 
  -7   1   9        6.28        0.00     18.50 o 
  -6   1   9      152.64      140.17     28.89 o 
  -5   1   9     1205.47     1225.36     49.79 o 
  -4   1   9      404.03      353.31     26.41 o 
  -3   1   9      114.15      100.01     16.49 o 
  -2   1   9      231.38      230.05     24.22 o 
  -1   1   9     2376.38     2499.68     63.43 o 
   0   1   9     1900.68     1842.98     51.08 o 
   1   1   9      315.39      382.97     61.29 o 
   2   1   9      167.76      161.91     31.03 o 
   3   1   9        2.20        0.00     62.50 o 
   4   1   9      803.88      804.84     78.34 o 
   6   1   9       23.26       10.66     41.26 o 
   7   1   9       45.10        0.00     43.98 o 
   8   1   9        8.61        0.30     51.70 o 
 -12   2   9      282.40      238.43     45.68 o 
 -11   2   9      199.00      271.37     36.44 o 
 -10   2   9       27.52       15.33     22.51 o 
  -9   2   9       24.21       40.33     25.90 o 
  -8   2   9     1694.93     1787.50     59.36 o 
  -7   2   9      811.19      776.92     43.40 o 
  -6   2   9      204.65      234.71     35.06 o 
  -5   2   9       59.76       67.31     18.81 o 
  -4   2   9       97.35       81.57     19.02 o 
  -3   2   9      159.59      201.62     31.93 o 
  -2   2   9      452.10      430.94     88.93 o 
  -1   2   9      319.60      305.38     39.08 o 
   0   2   9        5.38       40.67     23.31 o 
   1   2   9        3.62        0.00     23.00 o 
   2   2   9     1589.60     1601.79     68.48 o 
   3   2   9      584.47      604.44     49.13 o 
   4   2   9      223.69      181.77     36.35 o 
   5   2   9      105.97      122.59     51.21 o 
   6   2   9      370.04      257.81     59.34 o 
   7   2   9        0.54       95.30     53.67 o 
   8   2   9       38.48       28.44     49.98 o 
 -12   3   9      264.48      298.17     39.61 o 
 -11   3   9        7.55        0.00     22.61 o 
 -10   3   9        6.20        9.27     20.75 o 
  -9   3   9     1622.82     1709.34     77.26 o 
  -8   3   9     1371.99     1385.62     56.06 o 
  -7   3   9      743.48      672.68     40.63 o 
  -6   3   9      359.72      358.76     31.37 o 
  -5   3   9      296.33      265.89     26.46 o 
  -4   3   9      597.34      610.23     33.03 o 
  -3   3   9     1010.73     1034.96     43.53 o 
  -2   3   9     1339.56     1360.71     59.45 o 
  -1   3   9      135.86       87.85     59.04 o 
   0   3   9      199.24      217.70     54.62 o 
   1   3   9      644.90      736.84     50.83 o 
   2   3   9      541.74      519.74     47.66 o 
   3   3   9       52.85       24.93     30.59 o 
   4   3   9      210.11      239.74     51.32 o 
   5   3   9        1.05        0.00     40.55 o 
   6   3   9      227.86      273.16     67.54 o 
   7   3   9       93.92       40.74     48.68 o 
 -11   4   9      370.36      353.88    108.28 o 
 -10   4   9     1025.86     1021.77     52.71 o 
  -9   4   9      319.09      332.76     37.24 o 
  -8   4   9       31.71       31.69     21.55 o 
  -7   4   9       46.86       28.35     20.72 o 
  -6   4   9      521.09      491.95     35.39 o 
  -5   4   9      586.49      562.98     34.30 o 
  -4   4   9       20.50        0.00     33.28 o 
  -3   4   9        5.17       10.37     34.74 o 
  -2   4   9      152.34      172.99     33.35 o 
  -1   4   9      172.48      222.94     64.76 o 
   0   4   9      743.65      713.81     51.37 o 
   1   4   9       28.44        7.72     34.10 o 
   2   4   9       25.05        6.69     27.20 o 
   3   4   9       17.23       99.58     33.12 o 
   4   4   9      287.47      256.08     43.56 o 
   5   4   9      204.58      200.84     43.64 o 
   7   4   9       49.48       79.61     54.64 o 
 -11   5   9       17.66        0.00     23.72 o 
 -10   5   9       37.55       30.08     24.51 o 
  -9   5   9       26.97       30.82     21.59 o 
  -8   5   9      548.53      596.74     41.06 o 
  -7   5   9      937.47      878.76     44.80 o 
  -6   5   9      385.75      362.26     32.87 o 
  -5   5   9      390.53      345.79     41.03 o 
  -4   5   9      677.61      655.53     49.08 o 
  -3   5   9     1079.48     1120.51     65.18 o 
  -2   5   9       76.74       55.80     29.66 o 
  -1   5   9       17.90       30.73     37.51 o 
   0   5   9       39.26       74.99     31.64 o 
   1   5   9       46.63       79.26     31.24 o 
   2   5   9       12.85       61.88     29.98 o 
   3   5   9        2.56       23.53     29.23 o 
   4   5   9      177.08      115.82     37.35 o 
   5   5   9        4.93        0.00     29.04 o 
 -11   6   9       60.88       17.63     39.95 o 
 -10   6   9       22.59       31.31     25.00 o 
  -9   6   9      358.04      287.90     34.72 o 
  -8   6   9      157.80      116.82     25.72 o 
  -7   6   9       68.04       51.97     27.95 o 
  -6   6   9      483.12      482.44     56.86 o 
  -5   6   9       10.65        9.39     23.23 o 
  -4   6   9      136.19      114.05     48.23 o 
  -3   6   9     1121.65     1023.17     61.52 o 
  -2   6   9      752.31      784.91     57.14 o 
  -1   6   9       10.35       20.39     29.16 o 
   0   6   9      268.52      325.08     44.22 o 
   1   6   9      121.85       77.24    127.99 o 
   2   6   9        2.80       19.75     31.03 o 
   3   6   9       21.73        7.44     30.47 o 
   4   6   9       27.02        0.00     76.05 o 
   5   6   9        5.86        0.00     35.59 o 
 -10   7   9      331.88      350.55     82.40 o 
  -9   7   9        0.33        0.01     26.24 o 
  -8   7   9      154.69      171.80     36.96 o 
  -7   7   9      152.86      109.23     57.77 o 
  -6   7   9      346.19      273.71     40.87 o 
  -5   7   9      358.41      386.09     68.47 o 
  -4   7   9       24.82       37.87     28.83 o 
  -3   7   9      117.36      174.55     37.64 o 
  -2   7   9        1.96       10.05     29.11 o 
  -1   7   9      214.91      245.15     39.30 o 
   0   7   9      214.83      229.44     41.00 o 
   1   7   9        1.68       49.96     30.63 o 
   2   7   9        7.93       15.32     31.24 o 
   3   7   9        0.30        0.00     32.89 o 
   4   7   9       28.79       28.05     43.85 o 
 -10   8   9       22.63        7.02     31.07 o 
  -9   8   9      152.74      155.29     38.22 o 
  -8   8   9      161.57      150.27     36.77 o 
  -7   8   9      430.20      417.81     67.57 o 
  -6   8   9       77.50       10.92     28.64 o 
  -5   8   9       16.21       35.63     58.67 o 
  -4   8   9      428.49      469.84     52.42 o 
  -3   8   9      472.31      549.67     55.39 o 
  -2   8   9      183.55      239.79     43.08 o 
  -1   8   9      142.09      102.71     34.28 o 
   0   8   9       11.15        0.00     27.39 o 
   1   8   9      141.74      154.28     40.48 o 
   2   8   9       56.97       49.34     35.32 o 
   3   8   9       13.18        0.00     57.60 o 
  -9   9   9      104.37      141.00     56.32 o 
  -8   9   9       87.18      103.14     37.88 o 
  -7   9   9       10.16        0.00     31.98 o 
  -6   9   9       27.20        0.00     29.09 o 
  -5   9   9      140.83      203.91     47.82 o 
  -4   9   9      154.24       99.46     34.78 o 
  -3   9   9      346.22      323.30    120.24 o 
  -2   9   9        1.23       14.56     29.04 o 
  -1   9   9      112.56      146.62     39.91 o 
   0   9   9       77.53       86.67     36.18 o 
   1   9   9      141.74      122.51     40.27 o 
   2   9   9      101.85       79.24     38.65 o 
  -7  10   9      111.54      200.34     89.47 o 
  -6  10   9       80.98       84.15     54.79 o 
  -5  10   9        0.55        0.00     30.70 o 
  -4  10   9        0.13       38.84     31.61 o 
  -3  10   9       99.51      112.21     37.83 o 
  -2  10   9       51.35       73.28     41.78 o 
  -1  10   9       53.71       26.11     33.72 o 
   0  10   9       21.23       24.25     38.39 o 
   0 -13  10        0.18        2.16     42.23 o 
   1 -13  10       36.27       23.59     43.79 o 
   2 -13  10      264.76      239.21     64.89 o 
   3 -13  10       39.00       27.51     45.14 o 
  -3 -12  10      197.47      218.00     42.36 o 
  -2 -12  10      129.95      167.54     52.59 o 
  -1 -12  10       77.02       42.97     41.71 o 
   0 -12  10       33.93       76.00     43.79 o 
   1 -12  10      345.16      300.86     60.72 o 
   2 -12  10      128.54      184.01     58.52 o 
   3 -12  10        0.12        0.00     41.78 o 
   4 -12  10       28.56       31.16     46.14 o 
   5 -12  10       50.26       59.34     49.68 o 
  -5 -11  10       86.81       52.14     33.31 o 
  -4 -11  10        4.17        0.00     26.84 o 
  -3 -11  10       25.53        4.53     27.35 o 
  -2 -11  10       27.30       56.73     30.54 o 
  -1 -11  10       49.39       29.71     40.70 o 
   0 -11  10      166.64      116.55     44.43 o 
   1 -11  10      140.63       84.94     47.93 o 
   2 -11  10       13.44       29.44     38.80 o 
   3 -11  10      237.14      219.64     57.36 o 
   4 -11  10      205.61      195.08     55.83 o 
   5 -11  10       38.79       42.01     38.02 o 
   6 -11  10       52.50      104.17     51.47 o 
  -6 -10  10      163.38      162.70     40.48 o 
  -5 -10  10        0.00       10.82     27.43 o 
  -4 -10  10      321.64      291.90     43.79 o 
  -3 -10  10      828.99      724.94     57.62 o 
  -2 -10  10      117.40      120.88     33.55 o 
  -1 -10  10      153.55      234.33     55.01 o 
   0 -10  10       63.50        9.73     32.72 o 
   1 -10  10      106.20      149.87     47.26 o 
   2 -10  10      407.58      361.27     62.84 o 
   3 -10  10      690.31      661.68     72.23 o 
   4 -10  10      393.42      415.06     64.70 o 
   5 -10  10       42.65        0.00     37.64 o 
   6 -10  10       28.50        0.00     28.57 o 
   7 -10  10      128.42       95.43     39.10 o 
  -7  -9  10        1.35       23.14     32.88 o 
  -6  -9  10      100.78       94.95     33.76 o 
  -5  -9  10      199.85      237.66     41.87 o 
  -4  -9  10      428.91      467.01     84.08 o 
  -3  -9  10      386.65      419.92     47.22 o 
  -2  -9  10        3.08        1.27     45.68 o 
  -1  -9  10      893.51      827.53    111.16 o 
   0  -9  10      347.83      343.38     55.16 o 
   1  -9  10      485.62      504.62     68.54 o 
   2  -9  10      184.87      263.77     51.96 o 
   3  -9  10      343.11      391.31     60.23 o 
   4  -9  10       32.92       29.63     38.54 o 
   5  -9  10      181.39      240.12     41.23 o 
   6  -9  10      157.27      160.88     39.51 o 
   7  -9  10      277.76      357.42     49.81 o 
   8  -9  10        9.03        0.00     37.92 o 
  -8  -8  10       57.83       79.51     35.12 o 
  -7  -8  10      293.55      232.67     41.98 o 
  -6  -8  10      520.29      427.14     50.74 o 
  -5  -8  10      446.90      462.90     48.34 o 
  -4  -8  10       29.67       44.94     42.10 o 
  -3  -8  10      100.82      106.83     29.30 o 
  -2  -8  10     2172.43     2223.76     80.00 o 
  -1  -8  10     1923.23     2036.19     74.90 o 
   0  -8  10       59.35       77.08     34.59 o 
   1  -8  10        7.53       78.05     37.46 o 
   2  -8  10        1.15        0.00     25.83 o 
   3  -8  10     1231.66     1177.77     87.35 o 
   4  -8  10      922.24      989.08     59.72 o 
   5  -8  10      262.07      244.35     39.40 o 
   6  -8  10      127.20       62.86     34.44 o 
   7  -8  10        7.93       46.24     33.84 o 
   8  -8  10       32.91        4.07     42.40 o 
  -9  -7  10       98.08       69.77     37.05 o 
  -8  -7  10      133.19       89.97     34.75 o 
  -7  -7  10      279.22      231.30     60.88 o 
  -6  -7  10        0.13        0.00     24.73 o 
  -5  -7  10      217.93      224.87     55.59 o 
  -4  -7  10      239.14      232.72     56.71 o 
  -3  -7  10     2460.56     2536.74     85.61 o 
  -2  -7  10     1781.49     1924.61    101.68 o 
  -1  -7  10      551.09      553.05     41.91 o 
   0  -7  10      167.71      166.68     40.89 o 
   1  -7  10      166.96      173.76     44.61 o 
   2  -7  10      500.68      522.01     43.74 o 
   3  -7  10     1077.54     1172.75     62.22 o 
   4  -7  10      181.37      107.60     32.21 o 
   5  -7  10       99.66      149.57     35.09 o 
   6  -7  10      224.03      252.48     41.70 o 
   7  -7  10      535.35      571.15     57.27 o 
   8  -7  10      197.71      169.21     42.12 o 
   9  -7  10        6.32        0.00     29.80 o 
  -9  -6  10      419.73      420.64     53.72 o 
  -8  -6  10       64.72      113.70     34.72 o 
  -7  -6  10      133.34      140.74     35.45 o 
  -6  -6  10      672.24      672.56     50.28 o 
  -5  -6  10      261.85      435.67     44.81 o 
  -4  -6  10       27.16        0.00     21.58 o 
  -3  -6  10       67.36       73.06     34.10 o 
  -2  -6  10       10.26        0.00     19.92 o 
  -1  -6  10      307.10      343.18     57.75 o 
   0  -6  10     1284.00     1396.27     43.81 o 
   1  -6  10      579.02      626.95     45.48 o 
   2  -6  10        4.85       28.80     23.63 o 
   3  -6  10      344.25      286.59     37.93 o 
   4  -6  10      172.47      235.34     36.93 o 
   5  -6  10      169.10      168.99     35.91 o 
   6  -6  10       22.31       30.62     44.09 o 
   7  -6  10       56.36        0.00     37.76 o 
   8  -6  10        2.15        0.00     27.94 o 
   9  -6  10       24.50        0.00     30.73 o 
 -10  -5  10       83.26       75.74     34.24 o 
  -9  -5  10       56.37       44.38     32.72 o 
  -8  -5  10       38.44        0.00     26.76 o 
  -7  -5  10      528.74      589.45     50.05 o 
  -6  -5  10      630.57      676.65     68.78 o 
  -5  -5  10      237.62      325.48     71.36 o 
  -4  -5  10       32.70        6.68     21.41 o 
  -3  -5  10     1142.74     1263.80     56.34 o 
  -2  -5  10      670.62      690.26     58.93 o 
  -1  -5  10     1586.97     1530.47     44.47 o 
   0  -5  10      143.05      197.19     26.22 o 
   1  -5  10       41.11       28.46     26.07 o 
   2  -5  10      202.49      229.86     32.10 o 
   3  -5  10      199.28      312.47     47.73 o 
   4  -5  10      357.95      453.24     67.95 o 
   5  -5  10      238.50      137.70     33.27 o 
   6  -5  10      323.79      300.95     42.32 o 
   7  -5  10      521.09      427.52     48.37 o 
   8  -5  10      168.12      200.01     40.90 o 
   9  -5  10       50.26       63.78     34.24 o 
 -10  -4  10      320.52      294.00     46.40 o 
  -9  -4  10      222.94      233.28     59.93 o 
  -8  -4  10      302.02      298.12     43.27 o 
  -7  -4  10      672.12      706.33     60.77 o 
  -6  -4  10      170.48      115.67     28.16 o 
  -5  -4  10        9.01       44.32     28.21 o 
  -4  -4  10      773.67      675.98     44.45 o 
  -3  -4  10     1953.97     1976.81     67.72 o 
  -2  -4  10      272.79      207.58     30.17 o 
  -1  -4  10       21.41       11.06     14.04 o 
   0  -4  10      294.82      249.39     35.89 o 
   1  -4  10      434.45      492.51     36.11 o 
   2  -4  10      426.98      435.16     38.26 o 
   3  -4  10      102.86      132.07     88.15 o 
   4  -4  10       49.55       65.08     27.07 o 
   5  -4  10       97.02      141.49     32.25 o 
   6  -4  10      432.94      393.89     43.34 o 
   7  -4  10       92.52      118.30     52.63 o 
   8  -4  10       22.94       27.83     31.32 o 
   9  -4  10        4.81       28.66     62.36 o 
 -11  -3  10       85.99      109.98     51.58 o 
 -10  -3  10      781.87      806.55     61.51 o 
  -9  -3  10      196.66      272.12     64.82 o 
  -8  -3  10        4.27       33.13     25.17 o 
  -7  -3  10      228.99      205.69     34.17 o 
  -6  -3  10      965.32      999.87     58.57 o 
  -5  -3  10     4915.54     4810.92    117.23 o 
  -4  -3  10       78.21      105.62     18.65 o 
  -3  -3  10       88.62       75.21     22.61 o 
  -2  -3  10       10.08       12.86     13.43 o 
  -1  -3  10      867.41      924.25     42.10 o 
   0  -3  10     3295.93     3311.69     66.18 o 
   1  -3  10      226.02      233.59     21.19 o 
   2  -3  10       37.34       28.59     19.48 o 
   3  -3  10      124.10      197.48     40.51 o 
   4  -3  10      411.98      415.58     41.33 o 
   5  -3  10      333.40      282.63     36.82 o 
   6  -3  10       31.87       22.28     24.59 o 
   7  -3  10       37.41       13.60     49.61 o 
   8  -3  10      231.62      274.17     73.57 o 
   9  -3  10       24.97       39.32     57.32 o 
 -11  -2  10      246.64      302.05     73.91 o 
 -10  -2  10       41.76      108.83     35.90 o 
  -9  -2  10       74.49       38.75     29.98 o 
  -8  -2  10     1613.77     1449.42    101.34 o 
  -7  -2  10      569.79      609.94     49.24 o 
  -6  -2  10     2002.98     2122.61     59.37 o 
  -5  -2  10      537.22      577.00     32.87 o 
  -4  -2  10      606.93      653.36     39.27 o 
  -3  -2  10     1909.61     1823.94     61.80 o 
  -2  -2  10      624.64      596.63     29.21 o 
  -1  -2  10     3020.73     2975.82     76.66 o 
   0  -2  10     1657.46     1732.54     45.32 o 
   1  -2  10       95.08       68.03     18.82 o 
   2  -2  10     1288.10     1264.44     52.02 o 
   3  -2  10       52.10       79.77     24.55 o 
   4  -2  10     1003.52      951.73     52.45 o 
   5  -2  10        7.19       38.15     25.94 o 
   6  -2  10      120.50      172.60     57.58 o 
   7  -2  10       47.84      108.50     53.97 o 
   8  -2  10      223.54      368.24     79.13 o 
   9  -2  10       62.03       33.73     54.16 o 
 -11  -1  10      109.78      125.71     38.20 o 
 -10  -1  10     1111.16     1011.39     66.04 o 
  -9  -1  10      411.70      432.99     47.80 o 
  -8  -1  10      197.13      201.84     35.87 o 
  -7  -1  10      742.02      860.93     90.70 o 
  -6  -1  10      132.97      130.82     21.32 o 
  -5  -1  10      994.69     1012.19     77.11 o 
  -4  -1  10     1776.90     1847.86     51.41 o 
  -3  -1  10      803.43      919.49     37.06 o 
  -2  -1  10        0.88        0.00     12.03 o 
  -1  -1  10     1309.54     1314.30     46.46 o 
   0  -1  10      408.90      404.32     24.81 o 
   1  -1  10      340.82      380.38     31.02 o 
   2  -1  10      338.00      326.82     25.09 o 
   3  -1  10        0.17        6.61     18.33 o 
   4  -1  10        0.20        0.00     32.50 o 
   5  -1  10       48.03       97.65     47.86 o 
   6  -1  10      106.89       14.42     41.07 o 
   7  -1  10       17.68        0.00     43.79 o 
   8  -1  10       19.70        0.00     47.63 o 
 -11   0  10      563.74      564.61     85.74 o 
 -10   0  10      537.98      494.25     55.68 o 
  -9   0  10        9.83        0.00     18.84 o 
  -8   0  10        0.06        0.00     17.10 o 
  -7   0  10      488.52      545.68     35.58 o 
  -6   0  10      613.97      689.34     45.33 o 
  -5   0  10      833.53      831.83     77.95 o 
  -4   0  10       35.13       23.01     23.66 o 
  -3   0  10       17.00        0.00     11.56 o 
  -2   0  10     1131.56     1183.48     39.51 o 
  -1   0  10     1462.71     1494.86     42.87 o 
   0   0  10      686.56      736.60     30.67 o 
   1   0  10       87.10      117.14     17.97 o 
   2   0  10        4.66       40.12     51.86 o 
   3   0  10      132.35      242.27     53.22 o 
   4   0  10      323.07      210.47     55.53 o 
   5   0  10        1.19        0.00     36.75 o 
   6   0  10        0.57        9.58     44.13 o 
   7   0  10        0.02        0.00     46.18 o 
   8   0  10       62.62       70.82     56.39 o 
 -11   1  10      145.22      132.19     45.92 o 
 -10   1  10        0.73        0.00     21.22 o 
  -9   1  10      168.16      146.78     27.00 o 
  -8   1  10     1346.17     1276.96     51.94 o 
  -7   1  10        2.41       32.42     20.29 o 
  -6   1  10     1202.01     1194.75     47.16 o 
  -5   1  10       13.63       17.60     20.60 o 
  -4   1  10       16.33        8.59     14.77 o 
  -3   1  10      908.78      977.85     44.33 o 
  -2   1  10     1413.79     1435.59     43.51 o 
  -1   1  10       29.32       11.52     13.16 o 
   0   1  10       44.50      101.68     36.60 o 
   1   1  10      661.86      755.01     49.65 o 
   2   1  10      587.81      676.80     71.67 o 
   3   1  10      444.83      383.36     42.95 o 
   4   1  10      144.24       71.90     41.89 o 
   5   1  10      319.77      508.20     78.64 o 
   6   1  10      135.28      168.28     60.64 o 
   7   1  10       43.25        1.38     43.42 o 
   8   1  10       34.56       22.74     50.02 o 
 -11   2  10       60.70       26.36     26.16 o 
 -10   2  10      288.71      316.45     36.09 o 
  -9   2  10      351.67      311.74     48.86 o 
  -8   2  10       77.83      117.09     24.34 o 
  -7   2  10       26.78        5.54     18.66 o 
  -6   2  10      568.64      576.30     36.87 o 
  -5   2  10     1077.90     1033.94     42.90 o 
  -4   2  10       61.49       47.60     18.39 o 
  -3   2  10      146.73      169.64     24.97 o 
  -2   2  10      156.33      118.40     26.49 o 
  -1   2  10       17.38        0.28     19.19 o 
   0   2  10      348.71      327.54     38.85 o 
   1   2  10      256.95      293.06     38.08 o 
   2   2  10      181.39      108.26     32.52 o 
   3   2  10       91.28       52.18     32.36 o 
   4   2  10       57.24       22.74     37.09 o 
   5   2  10      155.17       75.33     48.97 o 
   6   2  10      130.44       97.43     53.71 o 
   7   2  10       83.44        6.26     46.10 o 
 -11   3  10      267.49      232.29     35.31 o 
 -10   3  10      320.33      251.14     33.95 o 
  -9   3  10       21.06       10.51     21.99 o 
  -8   3  10      360.58      360.46     34.27 o 
  -7   3  10     1929.44     1877.90     81.30 o 
  -6   3  10     2975.84     2948.16     73.75 o 
  -5   3  10       90.10       88.61     21.38 o 
  -4   3  10        0.42       27.95     23.51 o 
  -3   3  10        2.58        8.30     20.03 o 
  -2   3  10        3.80        0.00     40.70 o 
  -1   3  10      482.85      390.05     43.13 o 
   0   3  10       23.65       11.35     37.72 o 
   1   3  10       48.54       81.28     29.50 o 
   2   3  10       16.45       90.25     31.51 o 
   3   3  10      261.84      279.96     42.62 o 
   4   3  10      117.58       87.72     34.77 o 
   5   3  10        4.79        0.00     38.54 o 
   7   3  10        3.53       77.82     50.58 o 
 -11   4  10        8.83       12.68     24.86 o 
 -10   4  10       77.31       73.32     26.47 o 
  -9   4  10      174.37      208.27     30.31 o 
  -8   4  10      859.23      878.75     55.34 o 
  -7   4  10      675.70      681.30     76.81 o 
  -6   4  10      769.32      725.54     70.66 o 
  -5   4  10       17.49        0.00     18.41 o 
  -4   4  10      514.86      552.65     75.06 o 
  -3   4  10     2352.90     2380.52     84.36 o 
  -2   4  10     1123.84     1049.54     62.75 o 
  -1   4  10      293.00      243.99     39.61 o 
   0   4  10       27.00       43.64     43.33 o 
   1   4  10      193.05      240.43     56.90 o 
   2   4  10       82.36       68.65     30.24 o 
   3   4  10       42.42        0.00     32.93 o 
   4   4  10        1.23        0.00     31.15 o 
   5   4  10       31.23        0.00     41.48 o 
 -11   5  10      269.21      293.17     40.18 o 
 -10   5  10      303.13      286.34     40.30 o 
  -9   5  10      270.64      275.40     34.51 o 
  -8   5  10       19.62        0.00     23.49 o 
  -7   5  10       60.03       52.69     27.43 o 
  -6   5  10       98.51      108.13     28.77 o 
  -5   5  10      479.03      480.73     47.13 o 
  -4   5  10       29.57       36.23     24.71 o 
  -3   5  10        0.31       22.36     39.96 o 
  -2   5  10        0.52        0.00     40.27 o 
  -1   5  10       31.52       15.28     26.79 o 
   0   5  10      259.09      359.78     57.34 o 
   1   5  10      124.71       81.20     31.56 o 
   2   5  10      116.47       67.30     39.19 o 
   3   5  10        6.90       24.63     32.59 o 
   4   5  10        0.56       36.99     35.33 o 
   5   5  10       55.33       61.27     55.09 o 
 -10   6  10       20.85       33.71     26.74 o 
  -9   6  10        3.02        6.20     27.60 o 
  -8   6  10      321.22      344.50     44.62 o 
  -7   6  10      296.22      244.94     40.57 o 
  -6   6  10      272.50      284.56     39.49 o 
  -5   6  10       90.27       54.74     28.47 o 
  -4   6  10       11.77        4.41     26.01 o 
  -3   6  10      804.03      751.08     57.74 o 
  -2   6  10       15.56        0.00     23.53 o 
  -1   6  10      166.63      126.21     34.32 o 
   0   6  10        0.55        8.34     28.08 o 
   1   6  10       78.95       82.38     34.66 o 
   2   6  10       19.21       19.48     30.11 o 
   3   6  10        0.21        0.00     33.24 o 
   4   6  10       27.88       29.56     65.32 o 
   5   6  10        4.54        0.00     46.59 o 
 -10   7  10       14.56        8.75     29.98 o 
  -9   7  10      264.63      295.61     46.22 o 
  -8   7  10       45.31       69.00     31.96 o 
  -7   7  10       13.53       23.57     26.33 o 
  -6   7  10        0.04        3.73     36.49 o 
  -5   7  10      178.60      155.30     73.91 o 
  -4   7  10      474.31      531.35     55.07 o 
  -3   7  10       19.29       17.81     40.22 o 
  -2   7  10      194.41      150.15     37.78 o 
  -1   7  10        0.93       20.97     32.05 o 
   0   7  10      193.59      162.78     39.55 o 
   1   7  10      133.32      175.14     52.93 o 
   2   7  10        1.21      109.84     37.23 o 
   3   7  10        9.81       25.52     34.07 o 
  -9   8  10       26.38       38.16     31.71 o 
  -8   8  10        6.73        0.00     24.54 o 
  -7   8  10       24.38       49.57     35.37 o 
  -6   8  10       60.03      103.82     35.17 o 
  -5   8  10      107.98       58.80     32.88 o 
  -4   8  10       16.44       13.73     32.41 o 
  -3   8  10       29.08       15.02     30.52 o 
  -2   8  10       73.43       77.81     88.04 o 
  -1   8  10       63.83       45.84     33.28 o 
   0   8  10      108.65      118.12     44.48 o 
   1   8  10       21.55       13.39     31.39 o 
   2   8  10        2.01        0.00     79.18 o 
  -8   9  10      114.61      158.19     47.17 o 
  -7   9  10      122.89      263.25     77.52 o 
  -6   9  10       50.63       37.34     34.47 o 
  -5   9  10       45.65       35.15     32.85 o 
  -4   9  10        1.36        0.00     27.10 o 
  -3   9  10      154.71      171.22     41.16 o 
  -2   9  10       60.75       72.00     57.57 o 
  -1   9  10       18.07       12.50     29.83 o 
   0   9  10        7.97       45.18     44.30 o 
  -5  10  10       22.11       56.50     34.87 o 
  -4  10  10       32.17        6.19     32.76 o 
  -3  10  10        1.80        0.00     37.66 o 
  -2  10  10        0.04        0.00     30.46 o 
  -2 -12  11      119.04       84.46     51.32 o 
  -1 -12  11       71.23       95.27     46.37 o 
   0 -12  11      127.41      123.29     51.02 o 
   1 -12  11       11.28       33.40     39.69 o 
   2 -12  11      145.01      243.53     62.09 o 
   3 -12  11      239.24      249.01     62.39 o 
   4 -12  11       85.95       70.93     50.09 o 
  -4 -11  11      165.59      110.39     37.55 o 
  -3 -11  11      213.34      175.17     38.37 o 
  -2 -11  11       36.22        3.06     40.37 o 
  -1 -11  11       22.55       32.65     41.15 o 
   0 -11  11       16.19       50.09     45.62 o 
   1 -11  11       95.22      114.98     48.71 o 
   2 -11  11       78.66      146.70     51.92 o 
   3 -11  11       37.76        1.34     39.77 o 
   4 -11  11       11.84        0.15     38.69 o 
   5 -11  11       63.75       12.08     37.76 o 
   6 -11  11      175.68      181.29     57.47 o 
  -6 -10  11       89.99       62.31     34.21 o 
  -5 -10  11      329.26      353.23     48.06 o 
  -4 -10  11      134.26      159.16     37.41 o 
  -3 -10  11       68.91       55.56     31.57 o 
  -2 -10  11      154.19      210.10     54.98 o 
  -1 -10  11       40.51       51.96     40.92 o 
   0 -10  11      360.37      290.01     56.35 o 
   1 -10  11      183.52      240.74     54.23 o 
   2 -10  11       20.68        0.00     29.63 o 
   3 -10  11      110.17      165.82     48.42 o 
   4 -10  11      428.72      359.93     62.54 o 
   5 -10  11      217.18      128.81     46.59 o 
   6 -10  11       67.01       71.79     45.40 o 
   7 -10  11       37.97       29.29     31.90 o 
  -7  -9  11      203.28      218.57     43.39 o 
  -6  -9  11      189.54      169.25     38.44 o 
  -5  -9  11       63.69       29.63     29.80 o 
  -4  -9  11        8.50        0.00     25.83 o 
  -3  -9  11      625.37      654.92    145.04 o 
  -2  -9  11      510.02      595.96     51.27 o 
  -1  -9  11      160.29      126.50     42.42 o 
   0  -9  11        0.67        0.00     24.56 o 
   1  -9  11       18.03       25.16     33.21 o 
   2  -9  11      114.90      165.56     48.64 o 
   3  -9  11      199.71      187.03     47.52 o 
   4  -9  11      255.64      124.19     43.94 o 
   5  -9  11        4.83       25.95     31.16 o 
   6  -9  11       22.23       49.84     32.65 o 
   7  -9  11      153.66      153.83     41.39 o 
  -8  -8  11       83.63       73.23     36.58 o 
  -7  -8  11       60.83       52.53     31.71 o 
  -6  -8  11       34.63       94.67     34.44 o 
  -5  -8  11       69.99      123.75     34.79 o 
  -4  -8  11      531.86      562.37     52.02 o 
  -3  -8  11      329.40      330.38     40.27 o 
  -2  -8  11      199.68      227.64     34.68 o 
  -1  -8  11      208.38      236.82     49.01 o 
   0  -8  11      908.11     1008.35     77.15 o 
   1  -8  11      187.94      258.63     51.73 o 
   2  -8  11       63.88       48.90     34.36 o 
   3  -8  11       75.28       90.07     31.24 o 
   4  -8  11       28.54       28.54     26.65 o 
   5  -8  11        0.55       47.27     70.91 o 
   6  -8  11      290.38      171.38     52.87 o 
   7  -8  11      128.67      118.81     41.60 o 
   8  -8  11       42.26       46.94     36.41 o 
  -8  -7  11        0.47        0.00     28.39 o 
  -7  -7  11      153.04      115.33     36.21 o 
  -6  -7  11      950.11      991.31     62.65 o 
  -5  -7  11     1191.52     1155.14     63.67 o 
  -4  -7  11      200.66      167.31     42.53 o 
  -3  -7  11      239.54      297.64     38.17 o 
  -2  -7  11      257.77      238.17     38.50 o 
  -1  -7  11      370.41      489.87     80.41 o 
   0  -7  11      994.57      934.06     73.16 o 
   1  -7  11      216.96      175.88     45.51 o 
   2  -7  11        3.24       20.00     25.11 o 
   3  -7  11     1059.68     1135.43     61.04 o 
   4  -7  11      606.82      669.12     54.20 o 
   5  -7  11       54.31       85.37     32.56 o 
   6  -7  11       14.15        0.00     28.59 o 
   7  -7  11       25.19       32.06     27.84 o 
   8  -7  11       45.59        0.00     32.28 o 
  -9  -6  11        0.83        0.00     28.18 o 
  -8  -6  11      200.34      264.96     44.13 o 
  -7  -6  11      614.92      607.42     56.78 o 
  -6  -6  11       78.59       22.42     25.94 o 
  -5  -6  11       54.61       78.67     26.87 o 
  -4  -6  11        5.72        0.00     21.36 o 
  -3  -6  11      360.93      379.95     39.60 o 
  -2  -6  11      203.78      271.04     34.51 o 
  -1  -6  11      216.92      255.29     31.79 o 
   0  -6  11      164.91      195.34     42.04 o 
   1  -6  11       12.66       41.07     24.61 o 
   2  -6  11      486.77      511.44     45.13 o 
   3  -6  11       15.94       99.38     63.34 o 
   4  -6  11        4.67        0.00     23.00 o 
   5  -6  11       60.97      123.56     52.78 o 
   6  -6  11       83.48       94.85     30.76 o 
   7  -6  11      173.59      193.25     51.81 o 
   8  -6  11      157.44      147.84     38.63 o 
 -10  -5  11      545.32      608.91     62.84 o 
  -9  -5  11      681.18      718.64     61.83 o 
  -8  -5  11      299.11      215.69     40.23 o 
  -7  -5  11       50.96       37.49     27.09 o 
  -6  -5  11      518.76      426.59     76.74 o 
  -5  -5  11        4.60        2.72     22.08 o 
  -4  -5  11      447.55      416.24     42.26 o 
  -3  -5  11       17.72        0.00     20.67 o 
  -2  -5  11        9.76        0.00     18.28 o 
  -1  -5  11      338.98      327.17     26.30 o 
   0  -5  11      556.04      558.59     54.98 o 
   1  -5  11      739.57      697.44     59.56 o 
   2  -5  11      640.96      494.40     54.01 o 
   3  -5  11       22.53       44.71     54.79 o 
   4  -5  11       40.17       43.22     26.94 o 
   5  -5  11       44.32       79.82     28.82 o 
   6  -5  11      110.36       66.87     31.03 o 
   7  -5  11        0.63       40.88     30.75 o 
   8  -5  11       44.80       49.44     32.09 o 
 -10  -4  11      385.06      418.48     53.51 o 
  -9  -4  11      143.78       39.91     38.95 o 
  -8  -4  11       15.19       18.35     34.23 o 
  -7  -4  11      160.83      163.60     34.09 o 
  -6  -4  11      266.70      224.94     53.73 o 
  -5  -4  11     2042.91     2039.01    117.26 o 
  -4  -4  11      152.70      163.24     31.92 o 
  -3  -4  11      663.18      673.90    101.01 o 
  -2  -4  11      848.47      879.28     69.15 o 
  -1  -4  11      912.02      791.11     60.74 o 
   0  -4  11     1024.43      993.29     37.39 o 
   1  -4  11      282.51      282.79     33.44 o 
   2  -4  11       43.69       70.46     49.07 o 
   3  -4  11      181.02      188.19     33.59 o 
   4  -4  11      662.24      787.67    109.71 o 
   5  -4  11      154.46      166.18     34.01 o 
   6  -4  11        0.88        0.00     24.91 o 
   7  -4  11       37.18       95.34     54.12 o 
   8  -4  11      164.55      190.20     66.75 o 
 -10  -3  11       30.51       30.65     29.90 o 
  -9  -3  11       87.10      200.15     54.19 o 
  -8  -3  11      257.45      272.02     40.20 o 
  -7  -3  11      709.75      667.35     51.36 o 
  -6  -3  11      117.51      120.26     32.89 o 
  -5  -3  11      254.24      281.12     36.71 o 
  -4  -3  11     1157.40     1174.67     88.82 o 
  -3  -3  11      290.19      308.33     25.65 o 
  -2  -3  11      556.24      574.38     31.38 o 
  -1  -3  11       38.37       37.93     15.49 o 
   0  -3  11       22.39       26.87     15.21 o 
   1  -3  11      647.67      696.93     42.90 o 
   2  -3  11      718.54      667.49     44.94 o 
   3  -3  11     1063.66      942.60     67.20 o 
   4  -3  11      473.28      222.10     56.35 o 
   5  -3  11       24.25        0.00     15.86 o 
   6  -3  11      108.19      114.98     53.45 o 
   7  -3  11       43.26       34.92     49.38 o 
   8  -3  11      109.42       71.90     61.95 o 
 -11  -2  11      178.77      166.38     43.60 o 
 -10  -2  11      483.47      529.58     57.14 o 
  -9  -2  11      366.65      333.40     43.98 o 
  -8  -2  11      186.08      208.39     53.89 o 
  -7  -2  11      124.45       76.26     28.06 o 
  -6  -2  11      264.93      263.94     42.21 o 
  -5  -2  11      744.54      819.42     49.50 o 
  -4  -2  11     1659.93     1759.55     63.65 o 
  -3  -2  11      242.05      221.62     37.76 o 
  -2  -2  11        0.48        4.67     14.26 o 
  -1  -2  11     1366.60     1410.36     71.51 o 
   0  -2  11     1889.66     2125.13     67.81 o 
   1  -2  11      651.34      588.93     30.55 o 
   2  -2  11      323.48      293.70     32.21 o 
   3  -2  11        2.87       10.31     41.24 o 
   4  -2  11       72.83       66.49     47.71 o 
   5  -2  11      108.12      124.41     53.82 o 
   6  -2  11      191.74      134.10     53.97 o 
   7  -2  11      274.23      154.01     60.04 o 
   8  -2  11        9.46        0.00     54.08 o 
 -11  -1  11      467.05      450.97     54.14 o 
 -10  -1  11      160.47      106.43     57.49 o 
  -9  -1  11        0.19        0.60     27.85 o 
  -8  -1  11      132.61      124.57     30.90 o 
  -7  -1  11     1501.36     1496.36     53.81 o 
  -6  -1  11      733.75      686.38     49.28 o 
  -5  -1  11      151.23      163.26     23.32 o 
  -4  -1  11       51.55       40.56     16.73 o 
  -3  -1  11      159.97      177.76     37.17 o 
  -2  -1  11     1227.77     1368.22     55.89 o 
  -1  -1  11      212.24      223.63     22.27 o 
   0  -1  11       72.88      120.44     18.72 o 
   1  -1  11       21.58       32.37     27.60 o 
   2  -1  11      905.63     1048.86     81.51 o 
   3  -1  11      639.91      863.40     83.00 o 
   4  -1  11      407.87      446.77     69.47 o 
   5  -1  11        0.09        0.00     38.80 o 
   6  -1  11       37.03       22.88     42.94 o 
   7  -1  11        1.22        5.33     48.30 o 
   8  -1  11       53.81      212.49     70.93 o 
 -11   0  11        1.78        0.00     30.06 o 
 -10   0  11      141.50      163.16     37.91 o 
  -9   0  11      588.04      616.85     53.80 o 
  -8   0  11      123.42      130.40     25.44 o 
  -7   0  11      605.76      611.20     37.20 o 
  -6   0  11        0.87        0.00     16.66 o 
  -5   0  11      203.72      219.16     29.46 o 
  -4   0  11       49.38       69.08     22.25 o 
  -3   0  11      279.38      267.85     32.82 o 
  -2   0  11     1070.63     1159.12     67.37 o 
  -1   0  11      476.73      474.54     44.16 o 
   0   0  11      952.80     1012.54    123.01 o 
   1   0  11     1030.38     1232.72     93.91 o 
   2   0  11       33.96       47.13     26.14 o 
   3   0  11      346.03      243.20     53.89 o 
   4   0  11        4.64       15.32     37.20 o 
   6   0  11       97.01      139.54     58.70 o 
   7   0  11        1.37       23.85     52.37 o 
   8   0  11        0.32       24.60     51.73 o 
 -11   1  11      217.89      207.85     43.15 o 
 -10   1  11      436.03      363.87    121.54 o 
  -9   1  11      223.70      252.17     31.54 o 
  -8   1  11      111.56      129.04     25.79 o 
  -7   1  11      122.90      104.04     22.70 o 
  -6   1  11        6.21       15.91     18.95 o 
  -5   1  11      323.06      312.89     36.87 o 
  -4   1  11       61.52       74.68     19.23 o 
  -3   1  11      273.12      268.48     25.33 o 
  -2   1  11        3.26        1.12     28.85 o 
  -1   1  11      166.01      229.69     32.02 o 
   0   1  11      802.67      833.92     86.64 o 
   1   1  11        8.96       26.66     35.89 o 
   2   1  11       12.30        0.00     24.56 o 
   3   1  11        0.29       18.60     35.48 o 
   4   1  11      344.14      405.63     69.10 o 
   5   1  11      208.17      258.03     63.59 o 
   6   1  11        0.21       36.41     48.60 o 
   7   1  11        0.32        0.00     45.51 o 
 -11   2  11      111.20      103.06     29.17 o 
 -10   2  11        0.23        9.53     22.47 o 
  -9   2  11       36.30       40.50     23.18 o 
  -8   2  11      205.61      208.58     28.52 o 
  -7   2  11     1967.24     1986.60     68.29 o 
  -6   2  11      224.76      213.44     27.59 o 
  -5   2  11      150.86      146.03     24.39 o 
  -4   2  11       20.33       28.42     18.61 o 
  -3   2  11      271.32      246.37     34.63 o 
  -2   2  11      328.93      313.95     45.68 o 
  -1   2  11       30.48       14.57     29.63 o 
   0   2  11       23.76       40.87     26.44 o 
   1   2  11       20.50        2.63     26.42 o 
   2   2  11      280.63      326.91     71.32 o 
   3   2  11      182.67      207.75     54.42 o 
   4   2  11       61.45       42.60     46.25 o 
   5   2  11        2.48        0.00     41.15 o 
   6   2  11        1.50       11.89     44.06 o 
   7   2  11       15.00        0.00     50.02 o 
 -11   3  11        2.86       33.89     37.75 o 
 -10   3  11       88.53      123.37     28.40 o 
  -9   3  11      606.87      623.96     42.74 o 
  -8   3  11       32.73       64.16     23.16 o 
  -7   3  11      536.30      552.81     39.73 o 
  -6   3  11      290.94      372.40     32.43 o 
  -5   3  11     1360.84     1427.60     87.55 o 
  -4   3  11      131.74      177.70     32.59 o 
  -3   3  11     1409.91     1246.26     60.82 o 
  -2   3  11     1536.41     1434.51     68.19 o 
  -1   3  11       16.29       35.24     28.79 o 
   0   3  11       54.14       46.37     29.31 o 
   1   3  11      310.98      326.97     41.63 o 
   2   3  11      131.96       91.24     32.61 o 
   3   3  11        0.49       46.88     31.76 o 
   4   3  11       70.52       39.66     42.56 o 
   5   3  11       14.09        0.00     43.65 o 
 -11   4  11      159.25      153.20     32.82 o 
 -10   4  11      462.56      516.74     43.94 o 
  -9   4  11      123.88      142.79     28.74 o 
  -8   4  11        0.51        5.60     20.76 o 
  -7   4  11      256.73      219.80     29.90 o 
  -6   4  11      497.01      582.79     48.55 o 
  -5   4  11     1373.25     1267.63     64.18 o 
  -4   4  11      136.87      142.23     29.55 o 
  -3   4  11      140.47      190.58     45.64 o 
  -2   4  11       91.08       38.25     37.29 o 
  -1   4  11       53.36       52.96     30.46 o 
   0   4  11      431.68      390.86    123.15 o 
   1   4  11      119.48       55.49     29.75 o 
   2   4  11        9.73        0.00     27.64 o 
   3   4  11       16.93       47.26     33.53 o 
   4   4  11      128.19      133.51     51.55 o 
   5   4  11      127.85      150.06     58.03 o 
 -10   5  11       30.57       16.43     24.97 o 
  -9   5  11       92.07      105.89     27.00 o 
  -8   5  11      121.43       58.05     29.34 o 
  -7   5  11      300.09      311.48     59.97 o 
  -6   5  11       82.59       67.05     29.41 o 
  -5   5  11        8.21       14.19     22.59 o 
  -4   5  11      403.87      446.66     46.97 o 
  -3   5  11     1098.56     1251.47     70.93 o 
  -2   5  11      571.34      551.38     54.91 o 
  -1   5  11       28.64       30.02     31.07 o 
   0   5  11       22.56       39.80     35.65 o 
   1   5  11       20.31       62.92     30.17 o 
   2   5  11       12.61       51.22     53.35 o 
   3   5  11       16.06        9.19     66.94 o 
   4   5  11       43.79        0.00     39.06 o 
   5   5  11        0.70        0.00     39.92 o 
 -10   6  11      131.76       83.56     37.40 o 
  -9   6  11      172.13      179.80     39.59 o 
  -8   6  11       31.10       50.55     30.53 o 
  -7   6  11        6.43        3.17     23.40 o 
  -6   6  11        2.57       16.82     33.15 o 
  -5   6  11      276.71      207.53     52.66 o 
  -4   6  11      189.50      161.72     38.69 o 
  -3   6  11       34.07       51.73     36.71 o 
  -2   6  11        0.21       57.09     33.16 o 
  -1   6  11       25.63       56.09     32.59 o 
   0   6  11      128.31      162.76     40.35 o 
   1   6  11       67.80       29.33     30.87 o 
   2   6  11       20.16       69.48     38.09 o 
   3   6  11        5.63       25.08     35.11 o 
   4   6  11        3.24        0.00     48.73 o 
  -9   7  11        0.59        3.24     27.03 o 
  -8   7  11      163.44      120.12     35.32 o 
  -7   7  11       73.14       74.95     32.96 o 
  -6   7  11       49.73       88.93     45.62 o 
  -5   7  11       15.10       26.21     38.24 o 
  -4   7  11        1.04       59.77     33.68 o 
  -3   7  11       78.58       78.53     37.20 o 
  -2   7  11       17.73       44.19     32.96 o 
  -1   7  11      236.20      230.58     44.82 o 
   0   7  11       44.56       51.64     36.30 o 
   1   7  11        5.35        0.00     30.98 o 
   2   7  11       54.89       62.34     58.54 o 
  -8   8  11      136.13      140.48     49.27 o 
  -7   8  11       31.11       45.75     36.00 o 
  -6   8  11        1.62       28.90     30.92 o 
  -5   8  11        7.73        1.11     36.45 o 
  -4   8  11      203.06      250.45     46.54 o 
  -3   8  11       31.22      120.37     39.90 o 
  -2   8  11       83.88      102.81     38.33 o 
  -1   8  11        2.00        7.49     30.26 o 
   0   8  11       11.29       61.83     34.83 o 
   1   8  11        4.65       19.91     34.25 o 
  -6   9  11       13.43       33.94     33.97 o 
  -5   9  11      177.17      184.37     45.05 o 
  -4   9  11       30.47       32.94     49.98 o 
  -3   9  11       22.64       38.64     35.07 o 
  -2   9  11        2.26       24.15     31.49 o 
  -1   9  11       32.89        0.00     34.98 o 
  -1 -12  12      137.71       88.67     49.83 o 
   0 -12  12       39.09       30.04     42.71 o 
   1 -12  12      265.94      260.60     60.31 o 
   2 -12  12       94.59       75.40     49.53 o 
   3 -12  12        5.22       12.08     42.49 o 
  -3 -11  12       18.30        0.41     42.30 o 
  -2 -11  12      119.04      129.44     49.31 o 
  -1 -11  12       42.88      112.11     46.10 o 
   0 -11  12      107.95      297.20     63.21 o 
   1 -11  12        0.18        5.74     37.12 o 
   2 -11  12       13.06        4.14     35.15 o 
   3 -11  12      168.35      161.42     51.88 o 
   4 -11  12      239.98      174.43     54.49 o 
   5 -11  12       21.49       50.80     46.81 o 
  -5 -10  12        6.87        0.00     27.53 o 
  -4 -10  12       79.18       65.82     34.13 o 
  -3 -10  12      383.02      322.70     45.30 o 
  -2 -10  12      126.00      226.98     55.91 o 
  -1 -10  12       79.98       94.52     46.92 o 
   0 -10  12        2.10        0.00     29.26 o 
   1 -10  12      230.94      210.70     53.15 o 
   2 -10  12       56.92       98.17     47.22 o 
   3 -10  12      214.49      211.29     52.63 o 
   4 -10  12      122.15        7.12     36.00 o 
   5 -10  12       13.91        0.00     34.25 o 
   6 -10  12      152.96      222.36     57.73 o 
  -6  -9  12       83.63       34.61     61.46 o 
  -5  -9  12      382.05      363.56     48.19 o 
  -4  -9  12      225.26      162.51     40.44 o 
  -3  -9  12       40.14       26.19     28.23 o 
  -2  -9  12        9.84       42.23     38.73 o 
  -1  -9  12      190.67      176.70     48.42 o 
   0  -9  12      609.82      599.44     66.05 o 
   1  -9  12      187.16      187.89     51.17 o 
   2  -9  12        0.26       28.36     35.11 o 
   3  -9  12        2.53        0.00     34.74 o 
   4  -9  12       40.37      112.52     44.39 o 
   5  -9  12      195.79      274.10     44.50 o 
   6  -9  12       56.01       44.28     32.70 o 
  -7  -8  12      234.77      218.24     42.21 o 
  -6  -8  12      352.34      410.17     50.43 o 
  -5  -8  12       62.98       62.43     32.04 o 
  -4  -8  12       17.00       42.40     30.25 o 
  -3  -8  12      255.43      260.60     38.33 o 
  -2  -8  12      680.10      292.69     49.05 o 
  -1  -8  12      953.18      803.28     76.78 o 
   0  -8  12      167.76      121.84     41.00 o 
   1  -8  12       78.63       24.11     29.03 o 
   2  -8  12       86.08      143.09     41.48 o 
   3  -8  12      118.86      137.83     45.10 o 
   4  -8  12      178.15       73.00     34.33 o 
   5  -8  12       79.97       45.02     31.49 o 
   6  -8  12        7.96       13.97     32.52 o 
   7  -8  12      149.19      169.52     83.71 o 
  -8  -7  12       86.57       82.11     39.02 o 
  -7  -7  12      196.74      175.64     39.57 o 
  -6  -7  12       29.84       28.39     47.76 o 
  -5  -7  12      131.54      106.63     38.20 o 
  -4  -7  12      368.37      391.33     43.89 o 
  -3  -7  12      768.58      669.26     50.36 o 
  -2  -7  12      689.37      620.61     64.78 o 
  -1  -7  12      283.00      247.71     49.46 o 
   0  -7  12       23.61       31.12     33.66 o 
   1  -7  12      361.83      314.61     54.90 o 
   2  -7  12      599.20      704.88     50.34 o 
   3  -7  12       82.37      139.79     33.34 o 
   4  -7  12       83.23       19.08     30.28 o 
   5  -7  12       26.35        0.00     26.85 o 
   6  -7  12      175.21      211.01     41.49 o 
   7  -7  12       89.26       88.40     35.57 o 
  -9  -6  12      188.77      170.12     42.96 o 
  -8  -6  12       23.86        0.00     28.82 o 
  -7  -6  12      148.63      145.06     73.03 o 
  -6  -6  12      703.08      721.03     70.95 o 
  -5  -6  12     1465.31     1537.77     70.50 o 
  -4  -6  12      188.88      282.68     37.76 o 
  -3  -6  12       29.09       44.83     23.39 o 
  -2  -6  12        9.15        0.00     16.49 o 
  -1  -6  12       38.21        8.13     32.24 o 
   0  -6  12      487.30      667.57     65.82 o 
   1  -6  12      363.59      360.09     39.20 o 
   2  -6  12        2.17        0.00     22.66 o 
   3  -6  12      609.17      530.08     73.13 o 
   4  -6  12      101.92       93.83     41.17 o 
   5  -6  12      110.08      164.28     36.97 o 
   6  -6  12        0.19        2.01     28.66 o 
   7  -6  12        1.13        3.31     31.70 o 
   8  -6  12       48.79       48.94     35.23 o 
  -9  -5  12        0.17        9.98     30.92 o 
  -8  -5  12      278.17      318.30     66.14 o 
  -7  -5  12      417.49      522.88    103.69 o 
  -6  -5  12      260.31      287.62     51.04 o 
  -5  -5  12        3.61        4.40     21.66 o 
  -4  -5  12        0.27        0.35     22.13 o 
  -3  -5  12      938.15      918.90     67.20 o 
  -2  -5  12      236.59      256.75     31.71 o 
  -1  -5  12       81.38       87.91     20.11 o 
   0  -5  12      118.37      106.67     25.32 o 
   1  -5  12       56.42       19.18     23.81 o 
   2  -5  12      623.18      674.35     54.70 o 
   3  -5  12       14.41        2.92     23.07 o 
   4  -5  12      106.15       65.75     29.16 o 
   5  -5  12       80.57       61.03     30.13 o 
   6  -5  12       79.67      102.94     33.77 o 
   7  -5  12       29.74       55.44     32.95 o 
   8  -5  12        8.09        8.87     59.08 o 
 -10  -4  12      174.94      248.56     46.18 o 
  -9  -4  12      301.71      274.76     44.15 o 
  -8  -4  12      361.72      362.02     46.06 o 
  -7  -4  12      203.63      225.77     37.55 o 
  -6  -4  12       72.25       15.55     23.18 o 
  -5  -4  12        1.33       38.82     24.40 o 
  -4  -4  12     1524.97     1539.90     95.75 o 
  -3  -4  12      327.08      272.37     53.97 o 
  -2  -4  12       15.82        7.52     15.42 o 
  -1  -4  12      375.66      333.25     34.94 o 
   0  -4  12      418.19      559.99     41.19 o 
   1  -4  12      137.78      124.62     27.92 o 
   2  -4  12      536.79      420.42     55.27 o 
   3  -4  12      190.36      168.42     33.16 o 
   4  -4  12       25.44        0.00     23.02 o 
   5  -4  12        1.67       18.34     25.63 o 
   6  -4  12      206.31      166.72     64.33 o 
   7  -4  12       23.81       15.69     55.39 o 
   8  -4  12       10.80        0.00     50.09 o 
 -10  -3  12      316.28      395.08     59.63 o 
  -9  -3  12      170.04      143.61     52.52 o 
  -8  -3  12       16.27       28.89     25.89 o 
  -7  -3  12      438.43      580.49     51.23 o 
  -6  -3  12       60.41        5.33     35.26 o 
  -5  -3  12      600.75      553.19     47.13 o 
  -4  -3  12      421.24      452.47     42.10 o 
  -3  -3  12       23.39       32.25     17.84 o 
  -2  -3  12      428.00      438.10     75.87 o 
  -1  -3  12      356.85      427.53     29.94 o 
   0  -3  12      664.44      671.64     41.65 o 
   1  -3  12       75.40       34.28     23.37 o 
   2  -3  12       18.83       38.86     19.80 o 
   3  -3  12      287.41       38.69     22.92 o 
   4  -3  12      274.89      220.31     58.63 o 
   5  -3  12      114.29      125.27     55.31 o 
   6  -3  12       51.35       75.59     52.03 o 
   7  -3  12       74.97        0.00     48.79 o 
   8  -3  12        8.36        2.12     52.48 o 
 -10  -2  12        7.02        0.00     28.98 o 
  -9  -2  12       13.14       16.80     37.10 o 
  -8  -2  12      993.54      920.94     86.21 o 
  -7  -2  12      301.25      306.22     40.33 o 
  -6  -2  12      666.71      605.94     49.65 o 
  -5  -2  12        0.55        7.88     16.44 o 
  -4  -2  12      187.64      190.98     31.27 o 
  -3  -2  12      631.92      644.90     34.71 o 
  -2  -2  12      968.91     1022.21     40.33 o 
  -1  -2  12      109.41      104.56     24.06 o 
   0  -2  12        5.40        0.00     14.90 o 
   1  -2  12       13.24       51.44     21.43 o 
   2  -2  12      672.09      547.96     78.16 o 
   3  -2  12      208.71      164.89     51.17 o 
   4  -2  12      359.59      259.89     59.60 o 
   5  -2  12        1.11       74.80     50.24 o 
   6  -2  12        0.15        2.09     47.82 o 
   7  -2  12       11.91       57.40     58.33 o 
 -10  -1  12      466.32      504.68     90.70 o 
  -9  -1  12      402.05      468.74     51.60 o 
  -8  -1  12      459.83      438.12     47.35 o 
  -7  -1  12      105.46       78.89     29.13 o 
  -6  -1  12      204.43      274.69     41.58 o 
  -5  -1  12      152.81      169.31     53.94 o 
  -4  -1  12      351.54      349.28     31.12 o 
  -3  -1  12      763.82      879.07     39.34 o 
  -2  -1  12      418.53      268.02     52.15 o 
  -1  -1  12       73.52       67.24     17.88 o 
   0  -1  12      486.54      528.44     32.06 o 
   1  -1  12       54.36      123.85     42.53 o 
   2  -1  12      231.28      296.01     57.58 o 
   3  -1  12        0.03        0.00     35.30 o 
   4  -1  12      117.32      125.46     47.56 o 
   5  -1  12       82.03       67.46     48.75 o 
   6  -1  12       44.84        0.00     42.97 o 
   7  -1  12       79.01       89.38     58.67 o 
 -11   0  12      278.16      306.20     91.46 o 
 -10   0  12      179.74      196.88     39.84 o 
  -9   0  12      142.75      115.07     34.60 o 
  -8   0  12      215.30      230.49     37.77 o 
  -7   0  12      750.90      812.64     74.51 o 
  -6   0  12      565.10      558.86     77.34 o 
  -5   0  12      108.11       73.70     24.60 o 
  -4   0  12      137.29      116.44     22.16 o 
  -3   0  12       19.45       13.66     18.95 o 
  -2   0  12      289.28      354.87     28.45 o 
  -1   0  12      220.95      211.10     31.39 o 
   0   0  12        0.72        0.00     21.79 o 
   1   0  12      149.24      120.57     31.51 o 
   2   0  12        6.35        0.00     32.28 o 
   3   0  12       27.56      135.56     50.73 o 
   4   0  12      235.55      184.61     57.55 o 
   6   0  12        0.03       71.00     51.21 o 
   7   0  12        0.34        0.00     48.56 o 
 -11   1  12       29.18        0.00     33.58 o 
 -10   1  12       39.56       25.09     31.09 o 
  -9   1  12        6.01       11.30     21.46 o 
  -8   1  12      698.30      677.44     42.50 o 
  -7   1  12      387.35      401.49     35.09 o 
  -6   1  12       49.76       53.26     20.21 o 
  -5   1  12        9.01        0.00     20.75 o 
  -4   1  12        1.07        0.00     16.68 o 
  -3   1  12      892.78     1065.81     60.68 o 
  -2   1  12      888.07      957.91     56.67 o 
  -1   1  12        0.85        0.00     21.04 o 
   0   1  12       66.98       19.01     39.84 o 
   1   1  12      283.61      274.25     38.75 o 
   2   1  12      100.02       94.26     44.65 o 
   3   1  12        1.98       58.89     39.92 o 
   4   1  12        9.83       33.40     47.22 o 
   5   1  12        0.11       27.25     44.61 o 
   6   1  12       82.62      161.57     65.23 o 
 -11   2  12      131.14      124.67     40.31 o 
 -10   2  12      203.35      285.16     35.32 o 
  -9   2  12      216.46      190.61     30.57 o 
  -8   2  12      108.21      110.76     26.00 o 
  -7   2  12        1.17        6.64     18.26 o 
  -6   2  12      420.82      396.01     33.56 o 
  -5   2  12       94.85      107.21     22.76 o 
  -4   2  12       16.29       13.82     23.06 o 
  -3   2  12      129.73       83.68     27.72 o 
  -2   2  12       29.65       19.06     22.30 o 
  -1   2  12       39.58        0.26     33.40 o 
   0   2  12      295.18      336.34     42.62 o 
   1   2  12      290.35      292.41     50.97 o 
   2   2  12      394.93      283.53     41.95 o 
   3   2  12       28.01        0.00     32.05 o 
   4   2  12       51.74      107.53     51.17 o 
   5   2  12        8.41        0.00     45.02 o 
   6   2  12       18.18       35.11     51.25 o 
 -10   3  12       59.44       39.40     25.79 o 
  -9   3  12       11.00       19.02     22.73 o 
  -8   3  12      167.40      163.35     28.36 o 
  -7   3  12      496.70      387.53     35.41 o 
  -6   3  12     1605.41     1442.67     70.10 o 
  -5   3  12       28.73        1.03     30.36 o 
  -4   3  12      191.30      179.60     32.14 o 
  -3   3  12      604.74      689.17    109.84 o 
  -2   3  12       40.82      132.69     41.00 o 
  -1   3  12      186.51      192.11     68.06 o 
   0   3  12        0.18       18.74     29.00 o 
   1   3  12       25.65       21.53     27.58 o 
   2   3  12        0.38        0.00     26.09 o 
   3   3  12       49.47       90.27     50.02 o 
   4   3  12       57.67       90.91     50.84 o 
   5   3  12       12.14        0.00     40.33 o 
 -10   4  12        4.58       29.67     24.00 o 
  -9   4  12      121.44      102.23     26.97 o 
  -8   4  12      220.95      241.22     50.99 o 
  -7   4  12      355.38      313.24     42.93 o 
  -6   4  12       33.42       21.95     24.18 o 
  -5   4  12        6.08        0.00     21.97 o 
  -4   4  12      378.08      301.08     38.92 o 
  -3   4  12     1111.63     1127.50     91.09 o 
  -2   4  12      449.97      528.32     53.19 o 
  -1   4  12        5.43        0.00     25.29 o 
   0   4  12        0.60        0.00     24.76 o 
   1   4  12      354.19      263.53     43.26 o 
   2   4  12       65.85       13.90     30.34 o 
   3   4  12       11.82       40.18     42.45 o 
   4   4  12       14.28        6.78     46.18 o 
   5   4  12        0.81        0.00     50.54 o 
 -10   5  12      340.06      432.56     54.04 o 
  -9   5  12       50.67      103.69     45.83 o 
  -8   5  12        5.05        8.24     31.18 o 
  -7   5  12        0.17        0.00     23.13 o 
  -6   5  12        2.15        4.84     23.32 o 
  -5   5  12       27.03       46.00     26.93 o 
  -4   5  12      243.17      159.41     45.73 o 
  -3   5  12      169.60      122.00     34.94 o 
  -2   5  12      687.89      810.49    154.73 o 
  -1   5  12      132.85      203.84     40.95 o 
   0   5  12       35.51       45.69     32.98 o 
   1   5  12      141.27      100.67     35.75 o 
   2   5  12       22.80        0.00     30.13 o 
   3   5  12        5.66       17.78     33.11 o 
   4   5  12        1.42        0.00     44.13 o 
  -9   6  12        2.89       35.08     30.23 o 
  -8   6  12      197.18      168.67     37.52 o 
  -7   6  12       68.05       61.24     29.75 o 
  -6   6  12       61.73        8.31     26.59 o 
  -5   6  12        6.60        0.00     35.15 o 
  -4   6  12       87.51       91.23     34.95 o 
  -3   6  12       56.29      141.18     39.39 o 
  -2   6  12        5.53       31.99     33.88 o 
  -1   6  12      232.16      188.18     40.87 o 
   0   6  12        6.43       75.86     55.20 o 
   1   6  12        0.12       35.36     49.05 o 
   2   6  12       24.09       65.47     37.36 o 
   3   6  12       17.44        0.00     36.44 o 
  -8   7  12       48.22       79.78     41.86 o 
  -7   7  12       80.20      110.30     75.90 o 
  -6   7  12        8.16        0.00     31.83 o 
  -5   7  12       53.71       49.21     35.85 o 
  -4   7  12       29.48       33.92     32.27 o 
  -3   7  12        3.91        1.58     31.16 o 
  -2   7  12       38.23       31.94     32.84 o 
  -1   7  12        2.58       30.81     31.02 o 
   0   7  12       92.04       57.21     36.13 o 
   1   7  12       31.66        0.00     32.92 o 
  -7   8  12       37.15       25.02     35.18 o 
  -6   8  12       61.13      118.11     88.72 o 
  -5   8  12      151.87      181.22     64.61 o 
  -4   8  12        5.51       29.04     35.60 o 
  -3   8  12        6.05        0.00     30.73 o 
  -2   8  12       50.66       61.13     38.27 o 
  -1   8  12       95.47      156.64     42.61 o 
  -3 -11  13       96.93      144.61     54.23 o 
  -2 -11  13       74.80      148.68     54.27 o 
  -1 -11  13        4.00        0.00     36.27 o 
   0 -11  13       50.26       33.69     42.34 o 
   1 -11  13       72.42       17.89     41.56 o 
   2 -11  13        1.27        2.72     35.59 o 
   3 -11  13       30.91        0.00     37.87 o 
  -4 -10  13       13.00        0.00     44.63 o 
  -3 -10  13       22.14       56.84     43.01 o 
  -2 -10  13      176.33      155.76     50.80 o 
  -1 -10  13       83.18      190.46     54.19 o 
   0 -10  13      262.82      335.37     62.17 o 
   1 -10  13        9.75        0.00     35.37 o 
   2 -10  13        0.11       15.91     33.99 o 
   3 -10  13        0.98      111.26     48.53 o 
   4 -10  13      200.43      218.90     60.64 o 
   5 -10  13      141.91      218.97     60.12 o 
  -6  -9  13      108.02      117.02     63.12 o 
  -5  -9  13       20.74       29.74     46.40 o 
  -4  -9  13        6.53       26.99     27.33 o 
  -3  -9  13      187.78      250.91     54.64 o 
  -2  -9  13      227.94      252.85     55.65 o 
  -1  -9  13      619.60      523.96     71.79 o 
   0  -9  13       42.57      109.54     45.14 o 
   1  -9  13       27.35       51.84     37.01 o 
   2  -9  13       48.13       45.58     37.68 o 
   3  -9  13       27.99       54.45     43.65 o 
   4  -9  13      123.67      179.69     48.19 o 
   5  -9  13      105.90       55.57     41.11 o 
   6  -9  13       22.40       43.88     35.44 o 
  -7  -8  13       71.97      117.63     39.40 o 
  -6  -8  13       99.98       63.76     32.29 o 
  -5  -8  13       87.47       57.92     30.91 o 
  -4  -8  13      172.83      163.93     36.32 o 
  -3  -8  13       50.92        0.00     24.85 o 
  -2  -8  13      105.63      154.71     48.23 o 
  -1  -8  13      162.25      213.90     50.20 o 
   0  -8  13     1101.15      948.04     80.73 o 
   1  -8  13      366.30      432.24     63.14 o 
   2  -8  13      151.25      184.31     51.32 o 
   3  -8  13       14.26        0.00     35.71 o 
   4  -8  13       26.02       55.28     33.25 o 
   5  -8  13       31.98       13.08     48.97 o 
   6  -8  13       32.67        0.00     51.99 o 
  -7  -7  13       51.26       18.82     28.38 o 
  -6  -7  13      622.38      854.66     61.21 o 
  -5  -7  13      507.25      634.93     54.03 o 
  -4  -7  13        1.03        2.77     25.57 o 
  -3  -7  13        3.70       36.11     24.80 o 
  -2  -7  13      296.78      369.92     57.99 o 
  -1  -7  13     1093.83     1260.93     89.71 o 
   0  -7  13     1340.56     1406.96     93.78 o 
   1  -7  13      286.01      347.63     58.44 o 
   2  -7  13       30.43        5.07     33.92 o 
   3  -7  13      171.05      141.89     57.55 o 
   4  -7  13      511.05      652.14    109.80 o 
   5  -7  13      109.67       71.58     35.13 o 
   6  -7  13        0.45       29.85     31.61 o 
   7  -7  13        3.75        6.19     43.27 o 
  -8  -6  13      210.86      240.76     87.03 o 
  -7  -6  13      362.05      355.16     47.13 o 
  -6  -6  13      107.65      124.10     34.47 o 
  -5  -6  13       18.53       80.88     29.19 o 
  -4  -6  13      508.67      672.51     48.91 o 
  -3  -6  13      326.94      310.38     41.69 o 
  -2  -6  13       58.98       34.17     28.81 o 
  -1  -6  13       83.74      128.40     37.61 o 
   0  -6  13      268.19      161.57     43.24 o 
   1  -6  13       51.59       60.70     26.66 o 
   2  -6  13      664.47      707.93     63.98 o 
   3  -6  13      330.83      515.01     54.34 o 
   4  -6  13       72.29       79.77     33.33 o 
   5  -6  13        8.33        0.00     26.39 o 
   6  -6  13      141.38      164.89     37.88 o 
   7  -6  13       20.23       24.71     33.15 o 
  -9  -5  13      144.47      167.70     41.65 o 
  -8  -5  13      167.45      176.36     37.43 o 
  -7  -5  13       60.05       30.65     37.23 o 
  -6  -5  13      320.59      332.94    106.34 o 
  -5  -5  13       84.44       97.94     36.38 o 
  -4  -5  13      729.65      746.51     51.39 o 
  -3  -5  13       63.73       70.29     24.93 o 
  -2  -5  13      364.38      380.13     56.43 o 
  -1  -5  13      751.67      895.26     71.30 o 
   0  -5  13       99.48      192.84     42.94 o 
   1  -5  13      152.69      125.49     36.49 o 
   2  -5  13       66.56       55.25     27.58 o 
   3  -5  13      219.83      254.99     38.23 o 
   4  -5  13        8.38       44.67     46.31 o 
   5  -5  13       38.60       21.81     50.20 o 
   6  -5  13      106.35      116.29     61.50 o 
   7  -5  13       21.81       34.25     59.45 o 
  -9  -4  13        1.47        4.28     27.29 o 
  -8  -4  13       32.45       45.20     30.75 o 
  -7  -4  13      145.00      243.32     39.31 o 
  -6  -4  13      201.78      277.44     38.38 o 
  -5  -4  13      232.52      248.48     38.32 o 
  -4  -4  13        0.54       11.97     21.83 o 
  -3  -4  13       90.87      110.39     48.15 o 
  -2  -4  13      314.35      316.82     28.01 o 
   0  -4  13       55.00       73.90     24.97 o 
   1  -4  13       27.76       49.95     23.35 o 
   2  -4  13       49.32       96.12     34.59 o 
   3  -4  13       29.37       42.88     30.45 o 
   4  -4  13      342.60      338.60     41.37 o 
   5  -4  13       20.62       31.12     46.22 o 
   6  -4  13       25.21       32.43     50.20 o 
   7  -4  13       41.59      104.81     59.67 o 
 -10  -3  13        2.32        0.00     29.52 o 
  -9  -3  13      180.16      261.05     62.50 o 
  -8  -3  13      321.30      366.69     45.92 o 
  -7  -3  13       39.81       60.27     51.06 o 
  -6  -3  13      272.06      278.10     36.58 o 
  -5  -3  13       81.21       29.08     23.76 o 
  -4  -3  13      752.90      855.51     51.68 o 
  -3  -3  13      348.87      313.75     37.67 o 
  -2  -3  13      127.83      114.26     26.74 o 
  -1  -3  13       57.03       65.20     19.19 o 
   0  -3  13       64.47      112.13     26.81 o 
   1  -3  13     1176.63      908.79     62.80 o 
   2  -3  13        2.82        0.00     18.43 o 
   4  -3  13       52.72        0.00     45.66 o 
   5  -3  13       80.73      100.30     55.53 o 
   6  -3  13      107.15       58.67     51.84 o 
   7  -3  13       13.92        0.00     54.64 o 
 -10  -2  13      156.70      123.09     38.06 o 
  -9  -2  13      179.23      242.12     41.33 o 
  -8  -2  13       72.80       93.13     32.74 o 
  -7  -2  13      371.91      447.91     46.72 o 
  -6  -2  13      306.30      322.43     58.03 o 
  -5  -2  13      890.32      946.13     43.36 o 
  -4  -2  13      121.59      156.18     22.57 o 
  -3  -2  13      225.01      174.61     35.06 o 
  -2  -2  13       88.48       94.73     31.47 o 
  -1  -2  13      154.70      123.14     43.76 o 
   0  -2  13       79.68       98.57     43.94 o 
   1  -2  13      163.76      101.71     39.17 o 
   2  -2  13      222.07      163.06     48.49 o 
   3  -2  13      146.27      115.99     46.22 o 
   5  -2  13       61.78      125.08     54.71 o 
   6  -2  13        7.68        0.00     42.19 o 
   7  -2  13       47.18        0.00     45.21 o 
 -10  -1  13      119.94       92.13     36.06 o 
  -9  -1  13       58.92       87.24     32.76 o 
  -8  -1  13      198.43      216.14     50.63 o 
  -7  -1  13      797.69      750.10     55.29 o 
  -6  -1  13      796.93      892.96     44.70 o 
  -5  -1  13      212.54      204.81     26.92 o 
  -4  -1  13        0.45        0.00     15.58 o 
  -3  -1  13      226.76      315.58     29.15 o 
  -2  -1  13      343.46      392.32     30.87 o 
  -1  -1  13      579.62      614.72     45.28 o 
   0  -1  13        4.32       39.25     23.17 o 
   1  -1  13        3.43        0.00     33.02 o 
   2  -1  13        9.90       30.67     38.84 o 
   3  -1  13       14.31        0.00     31.76 o 
   4  -1  13       58.82       76.44     50.88 o 
   5  -1  13        0.57        0.00     41.45 o 
   6  -1  13        3.07       14.87     48.60 o 
 -10   0  13      140.91      205.37     49.65 o 
  -9   0  13      529.51      455.26     55.37 o 
  -8   0  13      244.91      294.24     41.29 o 
  -7   0  13       26.32        3.05     21.02 o 
  -6   0  13        3.51        0.00     21.76 o 
  -5   0  13      118.28      108.20     35.73 o 
  -4   0  13      559.59      582.71     44.79 o 
  -3   0  13      879.25      886.74     41.23 o 
  -2   0  13      293.42      290.00     53.48 o 
  -1   0  13        0.87       11.96     21.02 o 
   0   0  13        8.77       19.46     31.08 o 
   1   0  13      808.83      901.30     82.74 o 
   2   0  13        5.03       37.94     39.25 o 
   3   0  13        4.56       43.09     41.15 o 
   4   0  13       28.00       21.43     41.78 o 
   6   0  13       35.43      140.40     56.02 o 
 -10   1  13      100.89       66.54     33.83 o 
  -9   1  13      108.48      105.61     26.76 o 
  -8   1  13        1.38        0.00     19.32 o 
  -7   1  13      552.32      578.23     38.58 o 
  -6   1  13      263.42      313.09     31.96 o 
  -5   1  13      285.43      243.80     35.99 o 
  -4   1  13        0.57       18.14     23.04 o 
  -3   1  13        7.73        0.00     26.89 o 
  -2   1  13        5.93       13.41     21.96 o 
  -1   1  13       19.94       31.27     23.31 o 
   0   1  13      226.24      308.62     70.72 o 
   1   1  13       63.30       77.47     28.74 o 
   2   1  13       54.25        0.00     33.73 o 
   3   1  13        8.10        0.00     40.40 o 
   4   1  13       59.65       23.85     48.53 o 
   5   1  13       13.16        0.00     43.27 o 
   6   1  13        0.61       39.88     56.69 o 
 -10   2  13       21.04       39.99     25.68 o 
  -9   2  13       12.72       23.80     23.28 o 
  -8   2  13       68.50       88.49     24.34 o 
  -7   2  13      172.17      183.24     28.06 o 
  -6   2  13      168.31      190.07     36.64 o 
  -5   2  13        5.78       21.00     23.61 o 
  -4   2  13      454.98      455.76     45.76 o 
  -3   2  13      650.66      708.06     49.93 o 
  -2   2  13       43.25       52.35     26.33 o 
  -1   2  13       81.17       39.72     28.24 o 
   0   2  13        3.84        0.00     25.68 o 
   1   2  13        0.52       16.45     27.53 o 
   2   2  13        6.48       33.40     41.22 o 
   3   2  13       76.66       80.47     47.97 o 
   4   2  13       11.63        0.00     39.40 o 
   5   2  13        0.03       32.58     49.12 o 
 -10   3  13      101.16       94.41     30.31 o 
  -9   3  13       83.90       71.58     26.17 o 
  -8   3  13      117.51      104.64     39.04 o 
  -7   3  13       18.99       15.85     25.59 o 
  -6   3  13      116.88       96.17     31.07 o 
  -5   3  13      229.66      219.17     36.85 o 
  -4   3  13      567.12      508.70     48.79 o 
  -3   3  13      145.59      120.17     31.70 o 
  -2   3  13      224.26      306.24     44.75 o 
  -1   3  13        0.08        0.00     26.08 o 
   0   3  13        0.52       44.58     31.44 o 
   1   3  13      261.05      270.69     43.79 o 
   2   3  13      110.10      120.54     48.30 o 
   3   3  13       16.05        0.00     42.30 o 
   4   3  13        2.00       19.94     47.67 o 
  -9   4  13       28.63       45.45     30.07 o 
  -8   4  13       68.27       48.66     30.81 o 
  -7   4  13       86.82      100.16     31.36 o 
  -6   4  13      136.78      110.57     32.16 o 
  -5   4  13      167.98      157.24     53.62 o 
  -4   4  13      279.89      169.72     35.80 o 
  -3   4  13       29.54       21.88     36.30 o 
  -2   4  13      135.89      176.30     38.21 o 
  -1   4  13      164.51      196.92     49.25 o 
   0   4  13       47.62       82.46     33.22 o 
   1   4  13        0.49        0.00     29.24 o 
   2   4  13       37.85       15.65     33.74 o 
   3   4  13        5.94       16.70     44.61 o 
   4   4  13        5.61        0.00     42.75 o 
  -9   5  13       71.42      103.95     34.67 o 
  -8   5  13      169.54      206.99     40.55 o 
  -7   5  13       99.75       79.48     31.28 o 
  -6   5  13        6.81        0.00     24.81 o 
  -5   5  13       76.73        5.70     25.30 o 
  -4   5  13       49.74       54.45     40.40 o 
  -3   5  13      207.47      184.50     42.94 o 
  -2   5  13       75.52       42.67     40.61 o 
  -1   5  13        0.04       26.52     32.69 o 
   0   5  13       12.76       49.66     33.69 o 
   1   5  13       15.29        4.41     32.42 o 
   2   5  13       12.70        0.00     47.24 o 
   3   5  13        4.56        0.00     41.26 o 
  -8   6  13       92.06       68.83     33.75 o 
  -7   6  13        0.78        0.00     24.86 o 
  -6   6  13       30.52       70.03     29.98 o 
  -5   6  13       17.23       22.51     32.76 o 
  -4   6  13       23.87       78.27     35.82 o 
  -3   6  13        8.84        9.41     30.25 o 
  -2   6  13        7.28       23.95     33.95 o 
  -1   6  13        9.46       30.98     32.61 o 
   0   6  13       59.14       63.61     35.81 o 
   1   6  13        3.17       68.81     38.19 o 
  -7   7  13       45.39       85.35     46.85 o 
  -6   7  13      104.35       88.34     38.80 o 
  -5   7  13        8.20       83.77     62.37 o 
  -4   7  13        2.07        0.00     30.61 o 
  -3   7  13        0.03        8.95     30.89 o 
  -2   7  13        2.03        0.00     31.22 o 
  -1   7  13       21.40       44.54     35.66 o 
   0   7  13       24.02        0.00     32.55 o 
  -1 -11  14      121.85      246.55     61.13 o 
   0 -11  14      134.04      102.65     47.93 o 
   1 -11  14        0.31        0.00     37.42 o 
  -3 -10  14      109.92      108.20     53.45 o 
  -2 -10  14       35.51       12.11     36.34 o 
  -1 -10  14       14.74       14.95     38.54 o 
   0 -10  14        3.29       32.05     39.40 o 
   1 -10  14       68.12       82.18     44.32 o 
   2 -10  14       11.07        0.00     34.74 o 
   3 -10  14        6.42        6.56     41.07 o 
   4 -10  14        0.40       68.13     45.99 o 
  -5  -9  14      101.71       47.36     34.39 o 
  -4  -9  14       92.24      125.05     45.69 o 
  -3  -9  14       94.26      116.85     44.28 o 
  -2  -9  14       10.39       14.65     37.05 o 
  -1  -9  14       55.77       61.83     40.37 o 
   0  -9  14      335.26      374.17     66.49 o 
   1  -9  14       74.43       76.41     40.85 o 
   2  -9  14       62.23       86.95     45.06 o 
   3  -9  14       12.69       30.19     39.99 o 
   4  -9  14        9.91      112.82     47.71 o 
   5  -9  14       24.10        0.00     32.20 o 
  -6  -8  14      328.78      301.18     58.63 o 
  -5  -8  14       35.78       58.83     31.09 o 
  -4  -8  14        0.22        0.00     30.88 o 
  -3  -8  14       83.11      110.14     45.73 o 
  -2  -8  14      105.74      161.83     49.31 o 
  -1  -8  14      554.25      475.44     68.73 o 
   0  -8  14       51.47       96.16     42.49 o 
   1  -8  14        0.25       35.78     37.35 o 
   2  -8  14       68.34       54.90     41.63 o 
   3  -8  14      133.12      167.05     52.07 o 
   4  -8  14       71.59       77.26     41.56 o 
   5  -8  14        0.80        0.00     31.13 o 
  -7  -7  14      147.65      121.96     36.89 o 
  -6  -7  14        9.89       20.53     29.23 o 
  -5  -7  14        7.89       25.60     26.56 o 
  -4  -7  14      313.93      319.18     82.52 o 
  -3  -7  14      311.19      328.74     59.26 o 
  -2  -7  14       28.34        8.68     34.85 o 
  -1  -7  14       16.35       17.41     33.32 o 
   0  -7  14       71.72      107.27     43.91 o 
   1  -7  14      168.78      150.58     46.89 o 
   2  -7  14      631.72      712.30     77.00 o 
   3  -7  14      343.39      295.57     44.98 o 
   4  -7  14        6.78        9.07     29.77 o 
   5  -7  14        2.01       19.44     30.79 o 
   6  -7  14       45.39       13.73     31.39 o 
  -8  -6  14       22.46        0.00     29.41 o 
  -7  -6  14       37.98        3.11     29.00 o 
  -6  -6  14      385.82      432.75     48.52 o 
  -5  -6  14      270.98      233.90     68.65 o 
  -4  -6  14      316.45      296.14     40.63 o 
  -3  -6  14      170.35      195.26     34.25 o 
  -2  -6  14       74.95      100.37     40.78 o 
  -1  -6  14       90.97      125.16     38.80 o 
   0  -6  14       19.79       50.06     35.52 o 
   1  -6  14      324.22      227.99     49.94 o 
   2  -6  14      159.52      174.31     36.25 o 
   3  -6  14      198.53      260.66     47.17 o 
   4  -6  14      114.26       88.80     33.43 o 
   5  -6  14      133.51      120.82     38.80 o 
   6  -6  14       33.22       34.55     58.74 o 
  -8  -5  14      207.62      280.72     45.35 o 
  -7  -5  14      599.56      505.19     56.43 o 
  -6  -5  14      215.09      220.98     38.46 o 
  -5  -5  14        2.58        0.00     23.89 o 
  -4  -5  14       40.35       57.49     25.78 o 
  -3  -5  14      319.89      346.15     38.40 o 
  -2  -5  14       47.07      102.53     38.43 o 
  -1  -5  14        1.24        5.22     28.29 o 
   0  -5  14      129.17      112.33     28.07 o 
   1  -5  14        4.23        0.00     23.22 o 
   2  -5  14      196.28      167.72     45.62 o 
   3  -5  14       37.20       17.27     26.27 o 
   4  -5  14      183.83      252.42     88.20 o 
   5  -5  14        0.12       30.38     48.27 o 
   6  -5  14        6.37        0.00     52.37 o 
  -9  -4  14      326.13      364.90     51.31 o 
  -8  -4  14      129.78      131.46     37.34 o 
  -7  -4  14       18.12       29.29     28.41 o 
  -6  -4  14        0.04        0.00     24.00 o 
  -5  -4  14        7.05        0.00     21.17 o 
  -4  -4  14       87.02       97.64     27.76 o 
  -3  -4  14      558.36      664.01     50.73 o 
  -2  -4  14      262.12      298.17     50.50 o 
  -1  -4  14      153.06      164.85     29.50 o 
   0  -4  14      536.60      570.00     43.63 o 
   1  -4  14       69.46       25.20     23.43 o 
   2  -4  14        0.54       27.62     29.48 o 
   3  -4  14       20.47       77.79     50.17 o 
   4  -4  14       10.15        0.00     39.17 o 
   5  -4  14       55.03      124.23     53.04 o 
   6  -4  14       37.42      110.70     59.67 o 
  -9  -3  14      214.52      138.72     51.81 o 
  -8  -3  14       17.31        7.77     57.68 o 
  -7  -3  14       38.20       10.55     40.12 o 
  -6  -3  14       79.57       37.33     27.63 o 
  -5  -3  14      458.97      570.27     47.88 o 
  -4  -3  14       44.11       37.15     23.81 o 
  -3  -3  14       11.63       16.06     14.22 o 
  -2  -3  14        9.55       25.10     17.44 o 
  -1  -3  14      158.72      172.62     29.16 o 
   0  -3  14      144.94      164.03     28.75 o 
   1  -3  14        4.78       27.88     38.02 o 
   2  -3  14        8.38       30.26     39.21 o 
   4  -3  14      222.68      139.47     58.78 o 
   5  -3  14       81.25      186.77     59.86 o 
   6  -3  14        0.31       99.85     60.19 o 
  -9  -2  14       38.74       18.31     30.38 o 
  -8  -2  14      133.92      122.43     34.49 o 
  -7  -2  14      505.22      500.87     50.59 o 
  -6  -2  14      190.12      252.91     65.52 o 
  -5  -2  14        9.66       22.70     22.47 o 
  -4  -2  14      149.43      213.98     31.33 o 
  -3  -2  14      285.37      365.91     54.52 o 
  -2  -2  14      536.83      545.34     33.71 o 
  -1  -2  14      168.68      153.11     22.66 o 
   0  -2  14        1.43       23.63     32.95 o 
   1  -2  14      184.83      167.95     50.20 o 
   2  -2  14      295.68      331.16     64.07 o 
   3  -2  14       47.22      117.74     50.09 o 
   5  -2  14        1.81        0.00     38.80 o 
   6  -2  14        0.81        6.08     52.63 o 
  -9  -1  14      380.35      365.53     74.58 o 
  -8  -1  14        2.34        0.00     24.05 o 
  -7  -1  14       50.81        0.00     24.32 o 
  -6  -1  14      122.05      112.50     23.63 o 
  -5  -1  14      799.51      813.52     74.43 o 
  -4  -1  14       22.88       54.94     23.00 o 
  -3  -1  14      418.91      363.04     39.28 o 
  -2  -1  14      724.42      626.73     46.18 o 
  -1  -1  14        1.51        0.00     18.60 o 
   0  -1  14      236.76      305.11     54.94 o 
   1  -1  14       33.93      118.49     45.58 o 
   2  -1  14      227.92      236.45     53.56 o 
   3  -1  14       17.14       18.23     39.06 o 
   4  -1  14       41.03       15.62     43.83 o 
   5  -1  14       49.28       62.36     54.49 o 
   6  -1  14        7.51      120.20     61.95 o 
  -9   0  14       45.21       15.37     27.27 o 
  -8   0  14      175.94      152.84     41.74 o 
  -7   0  14      140.23      126.37     25.52 o 
  -6   0  14      711.79      664.38     53.07 o 
  -5   0  14      268.70      332.47     50.61 o 
  -4   0  14       91.10      119.68     28.61 o 
  -3   0  14      306.75      376.55     58.81 o 
  -2   0  14       24.54       12.47     27.64 o 
  -1   0  14      283.68      246.45     34.81 o 
   0   0  14       81.42      139.10     44.17 o 
   1   0  14       19.79       43.31     39.21 o 
   2   0  14       39.58       65.08     43.94 o 
   3   0  14       10.83       42.45     44.54 o 
   4   0  14       89.22        0.00     39.10 o 
  -9   1  14       26.27        0.00     27.39 o 
  -8   1  14      181.80      194.77     30.33 o 
  -7   1  14      203.68      226.83     39.17 o 
  -6   1  14        0.22       10.38     19.87 o 
  -5   1  14        8.15        0.00     58.40 o 
  -4   1  14      233.23      278.94     39.02 o 
  -3   1  14      602.82      650.62     49.75 o 
  -2   1  14       81.06       40.56     26.59 o 
  -1   1  14        4.36        0.00     28.85 o 
   0   1  14        7.30       33.32     27.45 o 
   1   1  14      301.10      292.69     59.15 o 
   2   1  14       67.66       44.43     42.49 o 
   3   1  14        2.03        0.00     34.29 o 
   4   1  14        1.29       71.26     55.20 o 
  -9   2  14       86.30       72.76     25.93 o 
  -8   2  14        0.85        0.00     20.14 o 
  -7   2  14       40.51       44.84     63.27 o 
  -6   2  14        0.83       18.39     25.30 o 
  -5   2  14      196.69      186.11     35.03 o 
  -4   2  14        0.89        0.00     31.66 o 
  -3   2  14        7.09       17.62     24.09 o 
  -2   2  14       34.04       56.56     64.83 o 
  -1   2  14       18.68        0.00     58.85 o 
   0   2  14       19.89      105.28     72.98 o 
   1   2  14       15.02        0.00     29.71 o 
   2   2  14      118.42      105.66     50.39 o 
   3   2  14        4.20        0.00     43.16 o 
   4   2  14       22.10       35.15     49.24 o 
  -9   3  14        2.07        0.00     27.04 o 
  -8   3  14       82.95       55.51     29.48 o 
  -7   3  14       50.45       49.29     27.80 o 
  -6   3  14      135.08       75.79     30.75 o 
  -5   3  14       17.22       15.30     24.48 o 
  -4   3  14      146.78      176.72     34.99 o 
  -3   3  14      469.89      527.90     74.32 o 
  -2   3  14        0.58       74.22     32.03 o 
  -1   3  14      120.85       72.94     32.85 o 
   0   3  14       19.75       36.59     29.79 o 
   1   3  14        6.10        0.00     28.71 o 
   2   3  14       20.89       83.15     50.54 o 
   3   3  14       30.10       42.97     48.19 o 
  -9   4  14      122.81       92.85     36.44 o 
  -8   4  14      111.41       92.81     33.80 o 
  -7   4  14      135.95      131.83     34.96 o 
  -6   4  14        0.55       14.12     24.69 o 
  -5   4  14        1.10        0.00     22.33 o 
  -4   4  14      108.16      168.91     45.12 o 
  -3   4  14      396.47      412.38    107.58 o 
  -2   4  14       48.96       94.83     35.07 o 
  -1   4  14       47.12       54.22     78.31 o 
   0   4  14       12.27        0.00     30.69 o 
   1   4  14       12.93       22.17     35.01 o 
   2   4  14        5.44       23.67     45.28 o 
  -8   5  14        2.56       16.17     29.87 o 
  -7   5  14      106.67       83.82     34.16 o 
  -6   5  14        0.31       24.92     27.29 o 
  -5   5  14       54.95       41.32     59.09 o 
  -4   5  14      185.47      269.34     68.82 o 
  -3   5  14       62.70       24.19     34.07 o 
  -2   5  14        0.04       33.01     32.71 o 
  -1   5  14       68.47       74.19     36.69 o 
   0   5  14      124.89      146.22     40.48 o 
   1   5  14       17.83       40.27     34.28 o 
  -7   6  14       91.68       82.65     32.55 o 
  -6   6  14       34.16       83.15     47.33 o 
  -5   6  14        1.02       23.66     38.86 o 
  -4   6  14        9.28        0.00     55.14 o 
  -3   6  14       85.05       69.54     60.77 o 
  -2   6  14        1.90        0.00     30.59 o 
  -1   6  14        9.32       21.75     35.25 o 
   0   6  14       26.31       22.27     34.03 o 
  -2 -10  15       40.93       33.32     39.47 o 
  -1 -10  15       55.92       93.78     48.49 o 
   0 -10  15      270.98      242.08     59.52 o 
   1 -10  15       10.70        0.00     34.70 o 
   2 -10  15        8.61       31.49     40.22 o 
  -4  -9  15       12.45       89.27     45.51 o 
  -3  -9  15      146.51      197.13     53.63 o 
  -2  -9  15       51.04       44.99     42.38 o 
  -1  -9  15       12.22       72.46     42.60 o 
   0  -9  15       39.29      139.32     48.90 o 
   1  -9  15        2.37       30.26     37.83 o 
   2  -9  15      111.85       80.99     43.31 o 
   3  -9  15       78.07       83.41     50.61 o 
  -5  -8  15      119.99       73.99     34.33 o 
  -4  -8  15      139.12      186.13     53.71 o 
  -3  -8  15       60.15      136.79     49.05 o 
  -2  -8  15       20.86        0.00     32.20 o 
  -1  -8  15      125.66      143.46     46.40 o 
   0  -8  15      226.67      149.57     51.10 o 
   1  -8  15       45.34       73.13     40.55 o 
   2  -8  15      130.66       70.18     43.12 o 
   3  -8  15       32.26       60.68     42.86 o 
   4  -8  15       40.77       92.28     48.27 o 
  -6  -7  15      103.17      130.92     37.32 o 
  -5  -7  15      148.49      117.62     34.53 o 
  -4  -7  15       19.58       32.33     33.41 o 
  -3  -7  15       97.88       87.92     42.38 o 
  -2  -7  15      111.85      148.49     48.60 o 
  -1  -7  15      176.52      373.83     63.62 o 
   0  -7  15      223.21      197.39     48.79 o 
   1  -7  15       31.90        0.00     31.68 o 
   2  -7  15        0.12        0.00     36.30 o 
   3  -7  15      202.78      181.10     51.43 o 
   4  -7  15      200.72      123.94     37.58 o 
   5  -7  15        1.72        0.00     27.18 o 
  -7  -6  15      241.97      230.65     44.24 o 
  -6  -6  15       84.06       94.76     32.04 o 
  -5  -6  15       25.22       13.27     28.78 o 
  -4  -6  15       67.78       77.00     28.60 o 
  -3  -6  15      500.86      431.75     64.48 o 
  -2  -6  15      241.57      299.89     56.02 o 
  -1  -6  15      240.80      209.39     49.05 o 
   0  -6  15      116.91       78.90     38.73 o 
   1  -6  15       31.83        0.00     28.10 o 
   2  -6  15      176.93      152.21     34.88 o 
   3  -6  15      190.00      231.95     41.48 o 
   4  -6  15       44.50       33.90     50.76 o 
   5  -6  15        0.04       51.51     57.36 o 
  -7  -5  15       51.28       37.23     30.13 o 
  -6  -5  15      247.49      241.32     39.32 o 
  -5  -5  15      333.46      270.80     39.05 o 
  -4  -5  15      145.27      116.38     40.10 o 
  -3  -5  15      124.34      136.35     31.20 o 
  -2  -5  15       76.93       80.62     38.65 o 
  -1  -5  15       52.46       50.24     32.76 o 
   0  -5  15        7.79        0.00     24.54 o 
   1  -5  15       23.09        0.00     30.86 o 
   2  -5  15        0.79        0.00     25.76 o 
   3  -5  15      132.56      116.66     54.79 o 
   4  -5  15       12.38       42.23     52.55 o 
   5  -5  15       52.82      142.97     64.48 o 
  -8  -4  15       85.53      105.60     35.16 o 
  -7  -4  15      365.06      500.51     92.64 o 
  -6  -4  15       45.19       74.72     29.41 o 
  -5  -4  15      191.46      191.17     34.81 o 
  -4  -4  15      106.53       77.29     26.93 o 
  -3  -4  15      271.61      228.27     34.37 o 
  -2  -4  15      135.00      329.74     55.01 o 
  -1  -4  15       88.01       67.22     24.90 o 
   0  -4  15       53.17       38.61     43.70 o 
   1  -4  15      194.01      221.83     35.32 o 
   3  -4  15      102.19      115.39     57.40 o 
   4  -4  15       12.13       65.71     51.84 o 
   5  -4  15       17.08        3.65     50.65 o 
  -8  -3  15      238.29      221.14     41.41 o 
  -7  -3  15       25.47        0.00     25.02 o 
  -6  -3  15       45.40      105.42     30.80 o 
  -5  -3  15        1.13        0.00     21.99 o 
  -4  -3  15        9.85        2.79     25.49 o 
  -3  -3  15      193.62      234.91     34.73 o 
  -2  -3  15      624.10      527.50     44.44 o 
  -1  -3  15        4.14        7.10     40.91 o 
   0  -3  15        5.42       31.72     37.01 o 
   1  -3  15      269.40      250.32     56.73 o 
   2  -3  15       32.64       43.50     42.30 o 
   4  -3  15        2.72        0.00     49.24 o 
   5  -3  15       12.01        0.00     43.76 o 
  -9  -2  15       20.34        4.85     30.48 o 
  -8  -2  15        0.75        8.75     27.42 o 
  -7  -2  15        2.35        0.00     24.29 o 
  -6  -2  15      357.74      260.02     37.91 o 
  -5  -2  15      548.39      501.68     96.72 o 
  -4  -2  15       80.85       86.79     21.93 o 
  -3  -2  15       10.47       43.92     18.62 o 
  -2  -2  15       28.90        4.93     22.13 o 
  -1  -2  15       99.39      195.38     48.79 o 
   0  -2  15      134.89      151.40     49.12 o 
   1  -2  15       55.08       38.20     40.89 o 
   2  -2  15      164.74      161.13     55.42 o 
   3  -2  15        2.09       73.76     47.15 o 
   4  -2  15      121.87      134.21     59.26 o 
   5  -2  15       22.61        0.00     46.10 o 
  -9  -1  15       50.16       53.82     32.73 o 
  -8  -1  15      112.97       75.70     29.73 o 
  -7  -1  15      239.14      242.43     74.00 o 
  -6  -1  15      370.63      344.29     42.55 o 
  -5  -1  15       39.51       30.24     20.15 o 
  -4  -1  15      147.35      187.90     32.78 o 
  -3  -1  15      305.38      339.75     40.34 o 
  -2  -1  15       90.77      121.64     29.46 o 
  -1  -1  15      187.55      163.29     46.18 o 
   0  -1  15       65.84       51.17     39.17 o 
   1  -1  15        1.46       37.64     39.69 o 
   2  -1  15        5.25        0.00     36.64 o 
   3  -1  15       48.45        0.00     42.68 o 
   4  -1  15       28.21        0.00     44.35 o 
  -9   0  15       62.26       13.26     29.12 o 
  -8   0  15      235.94      243.06     39.04 o 
  -7   0  15       98.33      108.25     35.07 o 
  -6   0  15       18.21        0.00     22.42 o 
  -5   0  15       39.77       32.16     24.59 o 
  -4   0  15       62.79       59.23     26.97 o 
  -3   0  15      405.85      329.07     76.44 o 
  -2   0  15       61.79       35.21     25.66 o 
  -1   0  15        5.95       25.14     25.33 o 
   0   0  15       24.92       54.60     37.72 o 
   1   0  15      170.84      101.53     45.99 o 
   2   0  15       29.06       68.39     47.26 o 
   3   0  15        0.74       27.02     41.89 o 
   4   0  15        3.30        0.00     41.37 o 
  -9   1  15       72.61       73.10     32.25 o 
  -8   1  15       12.54       29.98     23.16 o 
  -7   1  15       15.90       30.25     26.37 o 
  -6   1  15      165.91      146.81     43.72 o 
  -5   1  15      116.66       73.16     28.83 o 
  -4   1  15        3.86        9.55     24.16 o 
  -3   1  15       13.80        0.00     31.64 o 
  -2   1  15       90.90       94.71     30.53 o 
  -1   1  15      117.56      140.01     35.83 o 
   0   1  15       43.92       67.65     41.30 o 
   1   1  15        7.29       43.87     40.66 o 
   2   1  15       11.75       55.72     43.72 o 
   3   1  15       13.19       90.20     50.09 o 
   4   1  15       23.00       40.63     56.65 o 
  -8   2  15       44.39       73.64     30.63 o 
  -7   2  15      113.49      142.06     36.03 o 
  -6   2  15       47.48       58.84     29.18 o 
  -5   2  15       12.08        0.00     22.50 o 
  -4   2  15       46.64       12.74     24.83 o 
  -3   2  15       17.30       22.38     24.58 o 
  -2   2  15        0.21       67.54     36.75 o 
  -1   2  15        0.38        0.00     28.90 o 
   0   2  15        0.03        0.00     33.88 o 
   1   2  15       52.26        0.00     35.45 o 
   2   2  15        2.49        0.00     38.35 o 
   3   2  15      101.74       73.54     55.94 o 
  -8   3  15       71.91       65.40     30.94 o 
  -7   3  15       45.78       25.69     28.80 o 
  -6   3  15        0.08       11.32     23.62 o 
  -5   3  15       37.08       37.46     34.49 o 
  -4   3  15      136.03      106.69     35.35 o 
  -3   3  15        8.66       43.01     39.25 o 
  -2   3  15       25.22        1.23     28.43 o 
  -1   3  15       92.43       90.76     50.88 o 
   0   3  15      148.04      257.59     62.17 o 
   1   3  15        6.15       17.22     38.95 o 
   2   3  15       14.59       56.17     50.02 o 
  -7   4  15       38.59       49.91     29.85 o 
  -6   4  15      112.33      129.97     38.41 o 
  -5   4  15       94.14      102.24     33.18 o 
  -4   4  15       39.31       14.54     34.25 o 
  -3   4  15        8.75       34.18     32.46 o 
  -2   4  15       46.26      117.02     37.36 o 
  -1   4  15       58.48       58.97     36.97 o 
   0   4  15       85.80      133.49     41.23 o 
   1   4  15       17.61        0.00     43.46 o 
  -6   5  15        4.66        0.00     53.41 o 
  -5   5  15       47.65       19.64     38.09 o 
  -4   5  15       13.22        0.00     29.47 o 
  -3   5  15       26.94       53.74     35.99 o 
  -2   5  15      120.89      145.69     41.33 o 
  -1   5  15       18.71       38.03     36.22 o 
  -2  -9  16        1.08       17.14     40.59 o 
  -1  -9  16       79.59       13.90     41.45 o 
   0  -9  16       72.89      130.08     50.06 o 
   1  -9  16       38.95       26.09     40.78 o 
  -4  -8  16        6.44       62.39     46.33 o 
  -3  -8  16       44.82       32.65     42.64 o 
  -2  -8  16        0.49        0.00     33.81 o 
  -1  -8  16      115.95       96.20     45.55 o 
   0  -8  16        1.12        0.00     30.90 o 
   1  -8  16        0.03       20.91     38.95 o 
   2  -8  16       46.40       79.39     45.73 o 
  -5  -7  16       19.16       11.89     30.13 o 
  -4  -7  16      129.05      191.58     55.65 o 
  -3  -7  16      204.44      277.08     57.92 o 
  -2  -7  16       38.50       48.30     37.50 o 
  -1  -7  16       64.43        0.00     31.94 o 
   0  -7  16      112.64      182.89     47.97 o 
   1  -7  16      160.78      133.51     49.35 o 
   2  -7  16      107.21       66.79     42.75 o 
   3  -7  16       33.36       23.00     42.15 o 
  -6  -6  16      119.18      121.11     35.15 o 
  -5  -6  16      119.77       75.11     31.92 o 
  -4  -6  16      115.90      155.94     47.04 o 
  -3  -6  16        4.22        0.00     33.66 o 
  -2  -6  16       59.59       91.50     42.75 o 
  -1  -6  16       41.79        0.00     30.38 o 
   0  -6  16        0.77       26.54     35.04 o 
   1  -6  16      223.26      209.35     51.96 o 
   2  -6  16       77.12       82.26     41.82 o 
   3  -6  16        0.17       26.69     51.99 o 
   4  -6  16       21.30       45.81     53.75 o 
  -7  -5  16      288.04      324.69     46.77 o 
  -6  -5  16      119.61      107.95     87.20 o 
  -5  -5  16       27.67       28.72     28.12 o 
  -4  -5  16       31.50       18.45     24.90 o 
  -3  -5  16      220.35      366.68     59.56 o 
  -2  -5  16      207.14      237.23     51.88 o 
  -1  -5  16       81.21      105.03     38.32 o 
   0  -5  16       69.96       79.24     39.40 o 
   1  -5  16       71.93       65.08     40.70 o 
   2  -5  16       59.43      191.43     60.60 o 
   3  -5  16        2.27        0.00     46.59 o 
   4  -5  16        8.48       49.50     53.93 o 
  -7  -4  16       27.87       34.53     62.04 o 
  -6  -4  16       61.83       67.26     30.23 o 
  -5  -4  16      138.32       85.16     28.69 o 
  -4  -4  16      107.70       50.37     26.71 o 
  -3  -4  16      115.41      159.63     44.84 o 
  -2  -4  16       84.48       58.63     35.18 o 
  -1  -4  16       32.99        0.00     23.77 o 
   0  -4  16      149.47      195.12     54.23 o 
   1  -4  16      278.97      296.61     64.63 o 
   3  -4  16       44.01      127.62     53.86 o 
   4  -4  16        0.83        0.00     45.21 o 
  -7  -3  16       26.87       31.46     26.99 o 
  -6  -3  16       46.18        0.00     24.65 o 
  -5  -3  16       48.82       92.09     29.55 o 
  -4  -3  16        3.46        0.00     43.03 o 
  -3  -3  16       43.53       50.85     25.97 o 
  -2  -3  16       23.57       25.64     36.08 o 
  -1  -3  16       66.81       48.68     39.62 o 
   0  -3  16       97.68       50.84     42.45 o 
   1  -3  16       26.86       18.08     42.90 o 
   2  -3  16        9.49       42.90     43.50 o 
   4  -3  16       21.99        0.00     46.85 o 
  -8  -2  16       42.04        0.00     32.84 o 
  -7  -2  16       83.63       82.84     39.00 o 
  -6  -2  16       79.50       44.93     27.49 o 
  -5  -2  16        0.01       17.71     25.14 o 
  -4  -2  16      322.18      370.08     47.06 o 
  -3  -2  16      167.64      201.10     34.61 o 
  -2  -2  16       31.30       38.24     32.95 o 
  -1  -2  16       16.80        6.78     37.20 o 
   0  -2  16        1.31       22.06     37.50 o 
   1  -2  16       33.78       94.45     47.74 o 
   2  -2  16       56.92       76.33     51.70 o 
   3  -2  16      111.13       56.99     52.25 o 
   4  -2  16        6.56       51.10     53.93 o 
  -8  -1  16        0.17        9.79     27.08 o 
  -7  -1  16        3.24        0.00     30.41 o 
  -6  -1  16       79.08       80.39     29.35 o 
  -5  -1  16      170.61      163.81     33.31 o 
  -4  -1  16       35.70       27.12     24.36 o 
  -3  -1  16       40.75       61.44     27.58 o 
  -2  -1  16        0.87       38.25     46.66 o 
  -1  -1  16        1.23       86.51     41.33 o 
   0  -1  16       16.31       10.62     37.79 o 
   1  -1  16       74.04      153.11     52.52 o 
   2  -1  16       49.66       32.09     45.25 o 
   3  -1  16        0.39        0.00     47.07 o 
  -8   0  16       25.63       33.03     28.16 o 
  -7   0  16      172.60      148.38     47.56 o 
  -6   0  16      182.11      155.07     74.79 o 
  -5   0  16        2.13        0.00     22.26 o 
  -4   0  16       39.84       24.67     24.86 o 
  -3   0  16       12.77        3.81     22.74 o 
  -2   0  16      184.43      237.61     37.78 o 
  -1   0  16       25.64       36.82     36.38 o 
   0   0  16       13.82       54.19     39.55 o 
   1   0  16       15.24        0.00     36.15 o 
   2   0  16        7.05       31.87     47.48 o 
   3   0  16       28.75        0.00     42.97 o 
  -8   1  16      196.94      202.61     56.43 o 
  -7   1  16      119.20       73.94     30.49 o 
  -6   1  16        7.08       34.57     26.68 o 
  -5   1  16        2.58       25.95     26.11 o 
  -4   1  16      109.37      112.54     31.95 o 
  -3   1  16      124.35      127.84     31.73 o 
  -2   1  16       42.64       61.97     46.31 o 
  -1   1  16       14.88       31.94     38.35 o 
   0   1  16       11.66       28.36     39.77 o 
   1   1  16        0.96       16.88     41.41 o 
   2   1  16       13.84       59.67     45.62 o 
  -7   2  16        7.71       10.08     24.92 o 
  -6   2  16       11.48       82.37     30.27 o 
  -5   2  16       11.75        0.00     23.19 o 
  -4   2  16       70.91       65.79     28.59 o 
  -3   2  16       13.55       14.13     26.06 o 
  -2   2  16        1.15       54.28     34.69 o 
  -1   2  16       12.40       38.19     47.30 o 
   0   2  16        6.75       11.07     35.74 o 
   1   2  16        5.82       19.19     38.76 o 
  -7   3  16        8.96       40.60     28.67 o 
  -6   3  16       65.99       90.78     40.23 o 
  -5   3  16        0.81        0.00     24.80 o 
  -4   3  16        0.42       12.87     36.82 o 
  -3   3  16       62.19       19.05     39.02 o 
  -2   3  16       55.39      126.38     40.54 o 
  -1   3  16        0.08        5.25     66.05 o 
   0   3  16        2.60       19.94     38.95 o 
  -5   4  16        8.86       22.72     39.28 o 
  -4   4  16       13.58       29.11     42.38 o 
  -3   4  16       53.30       44.15     36.98 o 
  -2   4  16       71.74       65.04     36.38 o 
  -1   4  16        2.53        0.00     50.26 o 
  -1  -8  17       15.82       20.01     38.05 o 
  -3  -7  17       12.89      106.15     47.22 o 
  -2  -7  17      162.04      133.25     48.01 o 
  -1  -7  17       53.05       81.07     47.26 o 
   0  -7  17        0.72        0.00     36.56 o 
   1  -7  17        0.52        0.00     38.02 o 
  -5  -6  17        0.59       43.53     40.07 o 
  -4  -6  17       32.75       46.66     41.37 o 
  -3  -6  17      122.08      202.83     53.37 o 
  -2  -6  17      405.71      233.21     54.98 o 
  -1  -6  17       13.39        0.00     33.92 o 
   0  -6  17        1.55       33.62     38.43 o 
   1  -6  17       23.11      122.96     45.58 o 
  -5  -5  17      202.42      180.28     41.00 o 
  -4  -5  17       32.82       52.66     40.63 o 
  -3  -5  17       19.91        0.00     30.15 o 
  -2  -5  17        0.16        7.79     33.10 o 
  -1  -5  17        1.90       17.59     34.89 o 
   2  -5  17        1.32       17.48     49.20 o 
  -6  -4  17       40.94       50.36     30.44 o 
  -5  -4  17       66.56       81.58     30.12 o 
  -4  -4  17       53.58       79.09     42.08 o 
  -3  -4  17      116.11      292.13     57.36 o 
  -2  -4  17       12.66       61.54     37.61 o 
   0  -4  17       70.75       76.74     47.22 o 
   1  -4  17      189.08      105.70     53.97 o 
  -6  -3  17        5.23       21.55     27.44 o 
  -5  -3  17        0.74        9.00     24.42 o 
  -4  -3  17       31.95       54.90     27.30 o 
  -2  -3  17       22.78        8.20     36.15 o 
  -1  -3  17       23.37        0.00     36.64 o 
   0  -3  17        0.07        6.71     39.81 o 
   1  -3  17      152.69      175.29     57.25 o 
   2  -3  17        0.86        0.00     43.46 o 
  -7  -2  17       12.93       33.43     29.12 o 
  -6  -2  17        8.42       30.22     27.74 o 
  -5  -2  17       86.26       25.75     36.64 o 
  -4  -2  17       22.92       67.80     37.72 o 
  -3  -2  17        7.98       20.16     36.00 o 
  -2  -2  17       60.59      141.67     49.98 o 
  -1  -2  17       32.80        0.00     37.46 o 
   0  -2  17        7.76       50.28     46.33 o 
   1  -2  17       53.67       89.38     51.40 o 
   2  -2  17       37.76        0.00     41.19 o 
  -7  -1  17      167.84      179.43     51.06 o 
  -6  -1  17      105.23       65.04     41.45 o 
  -5  -1  17        2.83        0.00     29.89 o 
  -4  -1  17       68.87       80.25     30.47 o 
  -3  -1  17       91.95      102.29     52.37 o 
  -2  -1  17        5.85        0.00     35.11 o 
  -1  -1  17       39.94        0.00     38.65 o 
   0  -1  17        1.05       43.35     43.53 o 
   1  -1  17        3.79        4.77     41.71 o 
   2  -1  17        0.60       42.38     49.24 o 
  -6   0  17        8.72        0.00     25.43 o 
  -5   0  17        2.78        8.54     42.96 o 
  -4   0  17       70.61       65.57     29.16 o 
  -3   0  17      196.52      181.77     48.96 o 
  -2   0  17        0.58        7.31     34.59 o 
  -1   0  17        9.37        0.00     35.37 o 
   0   0  17        7.08      101.08     47.71 o 
   1   0  17       24.49       53.75     47.74 o 
  -6   1  17       65.63       66.05     30.41 o 
  -5   1  17       41.60       48.46     28.38 o 
  -4   1  17       31.76       54.90     28.27 o 
  -3   1  17       21.22        4.89     26.45 o 
  -2   1  17       87.12       43.35     43.79 o 
  -1   1  17       43.17       81.96     45.77 o 
   0   1  17       40.31       32.69     43.38 o 
  -5   2  17       18.22        0.00     24.36 o 
  -4   2  17        0.72       40.75     28.93 o 
  -3   2  17       61.47       75.10     44.87 o 
  -2   2  17        0.73       25.77     54.36 o 
  -1   2  17        0.63        0.00     36.97 o 
  -3  -5  18      148.39      174.10     51.73 o 
  -2  -5  18        9.25       71.11     41.45 o 
  -4  -4  18       36.12       33.47     40.55 o 
   0  -4  18       19.22       57.51     49.57 o 
  -1  -3  18       18.79       96.79     49.12 o 
   0  -3  18       32.23        1.01     42.42 o 
  -5  -2  18       12.86       15.58     38.35 o 
  -3  -2  18       17.70       53.19     40.78 o 
  -2  -2  18        0.43        0.00     39.77 o 
  -1  -2  18        0.26       79.09     46.66 o 
   0  -2  18        4.54        0.00     39.43 o 
  -5  -1  18       15.99       21.92     38.05 o 
  -4  -1  18       58.23       45.78     28.18 o 
  -3  -1  18       26.06       69.96     43.76 o 
  -2  -1  18       14.48       68.58     43.98 o 
  -1  -1  18       60.55       25.98     45.84 o 
  -4   0  18       10.50        2.33     27.22 o 
  -3   0  18        0.04       56.09     43.20 o 
  -2   0  18       25.64       56.91     40.07 o 
                                                 
